# Supplementary material for: MRI-based radiomic clustering identifies a glioblastoma subtype enriched for neural stemness and proliferative programs
Source: Front Oncol. 2025 Nov 25;15:1662401. doi: 10.3389/fonc.2025.1662401 (PMC12685660; doi:10.3389/fonc.2025.1662401)
Supplement: Supplementary Table 1 — Standardized radiomic profiles. [file DataSheet1.csv]

original_shape_Elongation	original_shape_Flatness	original_shape_LeastAxisLength	original_shape_MajorAxisLength	original_shape_Maximum2DDiameterColumn	original_shape_Maximum2DDiameterRow	original_shape_Maximum2DDiameterSlice	original_shape_Maximum3DDiameter	original_shape_MeshVolume	original_shape_MinorAxisLength	original_shape_Sphericity	original_shape_SurfaceArea	original_shape_SurfaceVolumeRatio	original_shape_VoxelVolume	original_firstorder_10Percentile	original_firstorder_90Percentile	original_firstorder_Energy	original_firstorder_Entropy	original_firstorder_InterquartileRange	original_firstorder_Kurtosis	original_firstorder_Maximum	original_firstorder_MeanAbsoluteDeviation	original_firstorder_Mean	original_firstorder_Median	original_firstorder_Minimum	original_firstorder_Range	original_firstorder_RobustMeanAbsoluteDeviation	original_firstorder_RootMeanSquared	original_firstorder_Skewness	original_firstorder_TotalEnergy	original_firstorder_Uniformity	original_firstorder_Variance	original_glcm_Autocorrelation	original_glcm_ClusterProminence	original_glcm_ClusterShade	original_glcm_ClusterTendency	original_glcm_Contrast	original_glcm_Correlation	original_glcm_DifferenceAverage	original_glcm_DifferenceEntropy	original_glcm_DifferenceVariance	original_glcm_Id	original_glcm_Idm	original_glcm_Idmn	original_glcm_Idn	original_glcm_Imc1	original_glcm_Imc2	original_glcm_InverseVariance	original_glcm_JointAverage	original_glcm_JointEnergy
0.8268116192952344	0.7811817529942947	41.01899438754361	52.508899792290954	54.120236510939236	58.89821729050889	55.226805085936306	63.608175575157006	23707.416666666668	43.41496846467528	0.18258081908775226	21858.40466807086	0.9220070231778744	24344.0	0.0	0.0	0.0	-3.203426503814917e-16	0.0	0.0	0.0	0.0	0.0	0.0	0.0	0.0	0.0	0.0	0.0	0.0	1.0	0.0	1.0	0.0	0.0	0.0	0.0	1.0	0.0	-3.2034265038149176e-16	0.0	1.0	1.0	1.0	1.0	0.0	0.0	0.0	1.0	1.0
0.5158863541004415	0.4528820442249676	50.86526379722612	112.31459592149116	75.29276193632427	121.24768039018313	113.63538181394033	122.22111110606056	104832.91666666667	57.94156740220239	0.2682253879392668	40085.07387755384	0.3823710638998136	105265.0	0.0	0.0	0.0	-3.203426503814917e-16	0.0	0.0	0.0	0.0	0.0	0.0	0.0	0.0	0.0	0.0	0.0	0.0	1.0	0.0	1.0	0.0	0.0	0.0	0.0	1.0	0.0	-3.2034265038149176e-16	0.0	1.0	1.0	1.0	1.0	0.0	0.0	0.0	1.0	1.0
0.705010989866301	0.614464886640673	36.20905832073922	58.92779084366714	53.23532661682466	55.90169943749474	54.405882034941776	60.15812497078013	19569.75	41.54474015332812	0.23429549991819681	14989.150804410225	0.765934710684103	19908.0	0.0	0.0	0.0	-3.203426503814917e-16	0.0	0.0	0.0	0.0	0.0	0.0	0.0	0.0	0.0	0.0	0.0	0.0	1.0	0.0	1.0	0.0	0.0	0.0	0.0	1.0	0.0	-3.2034265038149176e-16	0.0	1.0	1.0	1.0	1.0	0.0	0.0	0.0	1.0	1.0
0.46205044635044046	0.42404382327478024	20.684290969963538	48.778663512238275	33.734255586866	51.478150704935004	43.174066289845804	52.820450584977024	10610.416666666666	22.538203248207637	0.4890809932335317	4774.4677574781945	0.4499792899252962	10653.0	0.0	0.0	0.0	-3.203426503814917e-16	0.0	0.0	0.0	0.0	0.0	0.0	0.0	0.0	0.0	0.0	0.0	0.0	1.0	0.0	1.0	0.0	0.0	0.0	0.0	1.0	0.0	-3.2034265038149176e-16	0.0	1.0	1.0	1.0	1.0	0.0	0.0	0.0	1.0	1.0
0.7394094814742266	0.6625629829527417	20.93972747806636	31.60413125518652	33.24154027718932	29.154759474226502	30.4138126514911	35.35533905932738	4711.875	23.368394303840862	0.2684273879259627	5063.527111457765	1.074631035725219	4782.0	0.0	0.0	0.0	-3.203426503814917e-16	0.0	0.0	0.0	0.0	0.0	0.0	0.0	0.0	0.0	0.0	0.0	0.0	1.0	0.0	1.0	0.0	0.0	0.0	0.0	1.0	0.0	-3.2034265038149176e-16	0.0	1.0	1.0	1.0	1.0	0.0	0.0	0.0	1.0	1.0
0.4882244495424532	0.27221019911170447	32.87296884689095	120.76317843403497	41.43669871020132	114.23659658795863	96.17692030835673	116.66190466471906	9492.458333333334	58.959536315953784	0.10383708596693468	20879.37201612345	2.1995747869447357	12379.0	0.0	0.0	0.0	-3.203426503814917e-16	0.0	0.0	0.0	0.0	0.0	0.0	0.0	0.0	0.0	0.0	0.0	0.0	1.0	0.0	1.0	0.0	0.0	0.0	0.0	1.0	0.0	-3.2034265038149176e-16	0.0	1.0	1.0	1.0	1.0	0.0	0.0	0.0	1.0	1.0
0.5979135072891838	0.4354168444000482	28.122919998745683	64.58849803455738	65.0	69.9714227381436	53.31041174104736	73.86474125047755	20838.25	38.618335390382754	0.23207675809502318	15779.502433229474	0.7572374087665459	21150.0	0.0	0.0	0.0	-3.203426503814917e-16	0.0	0.0	0.0	0.0	0.0	0.0	0.0	0.0	0.0	0.0	0.0	0.0	1.0	0.0	1.0	0.0	0.0	0.0	0.0	1.0	0.0	-3.2034265038149176e-16	0.0	1.0	1.0	1.0	1.0	0.0	0.0	0.0	1.0	1.0
0.7852366394996413	0.6181248239356667	39.802019881774115	64.39155707798695	62.00806399170998	67.67569726275453	81.60882305241266	83.16249154516716	37340.25	50.56260989206782	0.413552554401456	13063.861405891306	0.349860041266229	37506.0	0.0	0.0	0.0	-3.203426503814917e-16	0.0	0.0	0.0	0.0	0.0	0.0	0.0	0.0	0.0	0.0	0.0	0.0	1.0	0.0	1.0	0.0	0.0	0.0	0.0	1.0	0.0	-3.2034265038149176e-16	0.0	1.0	1.0	1.0	1.0	0.0	0.0	0.0	1.0	1.0
0.8268638306026359	0.4882228655681614	31.45940183243833	64.43655971710372	65.79513659838392	73.23933369440222	56.293871780150276	73.40980860893181	25672.916666666668	53.280260598539876	0.2511789552034035	16755.253989240024	0.6526431806244593	25851.0	0.0	0.0	0.0	-3.203426503814917e-16	0.0	0.0	0.0	0.0	0.0	0.0	0.0	0.0	0.0	0.0	0.0	0.0	1.0	0.0	1.0	0.0	0.0	0.0	0.0	1.0	0.0	-3.2034265038149176e-16	0.0	1.0	1.0	1.0	1.0	0.0	0.0	0.0	1.0	1.0
0.5771645212122973	0.22078481816594409	11.286737926058127	51.1209874837268	43.289721643826724	65.7419196555744	29.832867780352597	66.70832032063167	2124.375	29.50522026494502	0.35057268226926114	2279.6080099032088	1.0730723200485832	2214.0	0.0	0.0	0.0	-3.203426503814917e-16	0.0	0.0	0.0	0.0	0.0	0.0	0.0	0.0	0.0	0.0	0.0	0.0	1.0	0.0	1.0	0.0	0.0	0.0	0.0	1.0	0.0	-3.2034265038149176e-16	0.0	1.0	1.0	1.0	1.0	0.0	0.0	0.0	1.0	1.0
0.9864814717746785	0.6893393114487787	23.61374316916393	34.255616612862426	39.698866482558415	38.28837943815329	41.340053217188775	42.80186911806539	10662.208333333334	33.79253109280565	0.3058396327275041	7659.877138315977	0.7184137562167916	10704.0	0.0	0.0	0.0	-3.203426503814917e-16	0.0	0.0	0.0	0.0	0.0	0.0	0.0	0.0	0.0	0.0	0.0	0.0	1.0	0.0	1.0	0.0	0.0	0.0	0.0	1.0	0.0	-3.2034265038149176e-16	0.0	1.0	1.0	1.0	1.0	0.0	0.0	0.0	1.0	1.0
0.7422625787272029	0.6786074200391137	34.94340632055615	51.49281497473469	45.967379738244816	58.66856057549052	57.706152185014034	59.88321968631947	19412.875	38.22118962906931	0.2861854544122874	12205.712606440684	0.6287431720670269	19539.0	0.0	0.0	0.0	-3.203426503814917e-16	0.0	0.0	0.0	0.0	0.0	0.0	0.0	0.0	0.0	0.0	0.0	0.0	1.0	0.0	1.0	0.0	0.0	0.0	0.0	1.0	0.0	-3.2034265038149176e-16	0.0	1.0	1.0	1.0	1.0	0.0	0.0	0.0	1.0	1.0
0.8888212749244658	0.5426213711694626	15.938597260715161	29.37333121687439	32.7566787083184	35.84689665786984	34.132096331752024	36.6742416417845	2963.4166666666665	26.107641700960905	0.2912249523571929	3425.9736705879723	1.1560890876818894	3072.0	0.0	0.0	0.0	-3.203426503814917e-16	0.0	0.0	0.0	0.0	0.0	0.0	0.0	0.0	0.0	0.0	0.0	0.0	1.0	0.0	1.0	0.0	0.0	0.0	0.0	1.0	0.0	-3.2034265038149176e-16	0.0	1.0	1.0	1.0	1.0	0.0	0.0	0.0	1.0	1.0
0.591646408372466	0.4381768567919502	6.242640751498847	14.246851824177703	14.035668847618199	15.556349186104045	10.816653826391969	20.223748416156685	272.4166666666667	8.429098712389454	0.6662838564266637	305.0099099703368	1.1196448209373024	288.0	0.0	0.0	0.0	-3.203426503814917e-16	0.0	0.0	0.0	0.0	0.0	0.0	0.0	0.0	0.0	0.0	0.0	0.0	1.0	0.0	1.0	0.0	0.0	0.0	0.0	1.0	0.0	-3.2034265038149176e-16	0.0	1.0	1.0	1.0	1.0	0.0	0.0	0.0	1.0	1.0
0.6950831497512658	0.593126493136362	35.90310087733168	60.53194603984318	56.04462507680822	70.83784299369935	64.8459713474939	76.8049477572897	29262.125	42.07473571394787	0.19890702494572887	23087.198851947058	0.7889788883051746	29670.0	0.0	0.0	0.0	-3.203426503814917e-16	0.0	0.0	0.0	0.0	0.0	0.0	0.0	0.0	0.0	0.0	0.0	0.0	1.0	0.0	1.0	0.0	0.0	0.0	0.0	1.0	0.0	-3.2034265038149176e-16	0.0	1.0	1.0	1.0	1.0	0.0	0.0	0.0	1.0	1.0
0.7376287042048276	0.7284185849844772	62.53838850582502	85.85501495291712	82.28000972289685	104.12012293500234	109.03669107231748	109.59014554237986	143204.91666666666	63.329123429206355	0.3821908877931197	34634.51273596747	0.24185281861924532	143496.0	0.0	0.0	0.0	-3.203426503814917e-16	0.0	0.0	0.0	0.0	0.0	0.0	0.0	0.0	0.0	0.0	0.0	0.0	1.0	0.0	1.0	0.0	0.0	0.0	0.0	1.0	0.0	-3.2034265038149176e-16	0.0	1.0	1.0	1.0	1.0	0.0	0.0	0.0	1.0	1.0
0.6816314080727776	0.49081744978152453	32.1073414003237	65.41605522504446	61.84658438426491	70.09279563550022	60.00833275470999	75.80897044545586	22589.583333333332	44.58963783361363	0.23038519221503184	16773.938367710914	0.74255191519886	22854.0	0.0	0.0	0.0	-3.203426503814917e-16	0.0	0.0	0.0	0.0	0.0	0.0	0.0	0.0	0.0	0.0	0.0	0.0	1.0	0.0	1.0	0.0	0.0	0.0	0.0	1.0	0.0	-3.2034265038149176e-16	0.0	1.0	1.0	1.0	1.0	0.0	0.0	0.0	1.0	1.0
0.7336172529973927	0.4503523751187384	15.73356009166655	34.93610994616892	34.9857113690718	36.05551275463989	30.4138126514911	42.731721238442994	2787.3333333333335	25.629733009123328	0.42290207642320127	2264.836798066165	0.8125460887584902	2850.0	0.0	0.0	0.0	-3.203426503814917e-16	0.0	0.0	0.0	0.0	0.0	0.0	0.0	0.0	0.0	0.0	0.0	0.0	1.0	0.0	1.0	0.0	0.0	0.0	0.0	1.0	0.0	-3.2034265038149176e-16	0.0	1.0	1.0	1.0	1.0	0.0	0.0	0.0	1.0	1.0
0.5974015788860979	0.45447761489306976	25.196974121518878	55.441617575482276	42.04759208325728	63.06346010171025	54.405882034941776	65.94694837519019	15936.625	33.120909875592346	0.20886618429388298	14662.686890011073	0.9200622396530679	16201.0	0.0	0.0	0.0	-3.203426503814917e-16	0.0	0.0	0.0	0.0	0.0	0.0	0.0	0.0	0.0	0.0	0.0	0.0	1.0	0.0	1.0	0.0	0.0	0.0	0.0	1.0	0.0	-3.2034265038149176e-16	0.0	1.0	1.0	1.0	1.0	0.0	0.0	0.0	1.0	1.0
0.7128866907283035	0.472098238149718	42.26720439146788	89.5305277078021	77.52418977325722	84.09518416651456	89.44271909999159	94.62557793746889	74378.75	63.82512161677371	0.2765067750712555	30932.208654137714	0.41587427395778653	74682.0	0.0	0.0	0.0	-3.203426503814917e-16	0.0	0.0	0.0	0.0	0.0	0.0	0.0	0.0	0.0	0.0	0.0	0.0	1.0	0.0	1.0	0.0	0.0	0.0	0.0	1.0	0.0	-3.2034265038149176e-16	0.0	1.0	1.0	1.0	1.0	0.0	0.0	0.0	1.0	1.0
0.6570706821718101	0.4286726809006079	25.698342650838672	59.94863632748524	46.09772228646444	64.07027391856539	55.97320787662612	64.8459713474939	11707.708333333334	39.39049136697048	0.22941252078213017	10868.800167169504	0.9283456555049845	11939.0	0.0	0.0	0.0	-3.203426503814917e-16	0.0	0.0	0.0	0.0	0.0	0.0	0.0	0.0	0.0	0.0	0.0	0.0	1.0	0.0	1.0	0.0	0.0	0.0	0.0	1.0	0.0	-3.2034265038149176e-16	0.0	1.0	1.0	1.0	1.0	0.0	0.0	0.0	1.0	1.0
0.5270856173395936	0.3292493253190243	15.627354498504276	47.463588523263454	31.953090617340916	40.496913462633174	43.657759905886145	50.0199960015992	2901.875	25.017374857936765	0.36744748267431226	2677.5729712356692	0.9227044484120334	3001.0	0.0	0.0	0.0	-3.203426503814917e-16	0.0	0.0	0.0	0.0	0.0	0.0	0.0	0.0	0.0	0.0	0.0	0.0	1.0	0.0	1.0	0.0	0.0	0.0	0.0	1.0	0.0	-3.2034265038149176e-16	0.0	1.0	1.0	1.0	1.0	0.0	0.0	0.0	1.0	1.0
0.6284925141014518	0.5394104974592152	39.39067782730762	73.02541944001737	59.481089431852205	77.4919350642375	78.63841300535	83.06021911842033	40652.25	45.89592945716955	0.21231701291500932	26929.13400561313	0.6624266554892566	41064.0	0.0	0.0	0.0	-3.203426503814917e-16	0.0	0.0	0.0	0.0	0.0	0.0	0.0	0.0	0.0	0.0	0.0	0.0	1.0	0.0	1.0	0.0	0.0	0.0	0.0	1.0	0.0	-3.2034265038149176e-16	0.0	1.0	1.0	1.0	1.0	0.0	0.0	0.0	1.0	1.0
0.97407973780905	0.6510813130744078	44.81343944922149	68.82925150717705	73.87827826905551	81.15417426109393	82.56512580987206	82.71638289964086	92888.66666666667	67.04517926170418	0.39406068591385446	25170.750696647767	0.27097762945584786	93048.0	0.0	0.0	0.0	-3.203426503814917e-16	0.0	0.0	0.0	0.0	0.0	0.0	0.0	0.0	0.0	0.0	0.0	0.0	1.0	0.0	1.0	0.0	0.0	0.0	0.0	1.0	0.0	-3.2034265038149176e-16	0.0	1.0	1.0	1.0	1.0	0.0	0.0	0.0	1.0	1.0
0.5790345233503621	0.49152697226453723	36.9614676145684	75.1972316885917	51.86520991955976	71.84705978674423	74.81310045707235	76.79192665899195	22258.041666666668	43.54179320807044	0.2513439979594275	15224.401885627736	0.6839955694946689	22518.0	0.0	0.0	0.0	-3.203426503814917e-16	0.0	0.0	0.0	0.0	0.0	0.0	0.0	0.0	0.0	0.0	0.0	0.0	1.0	0.0	1.0	0.0	0.0	0.0	0.0	1.0	0.0	-3.2034265038149176e-16	0.0	1.0	1.0	1.0	1.0	0.0	0.0	0.0	1.0	1.0
0.5066305842608495	0.3161797489847395	17.41646330774206	55.08405697602939	38.600518131237564	38.948684188300895	59.033888572581766	60.93439094632849	3622.0416666666665	27.90726796922369	0.3539226914753324	3222.6366693905256	0.8897293200815909	3732.0	0.0	0.0	0.0	-3.203426503814917e-16	0.0	0.0	0.0	0.0	0.0	0.0	0.0	0.0	0.0	0.0	0.0	0.0	1.0	0.0	1.0	0.0	0.0	0.0	0.0	1.0	0.0	-3.2034265038149176e-16	0.0	1.0	1.0	1.0	1.0	0.0	0.0	0.0	1.0	1.0
0.5925844933550465	0.48515179444749174	23.028849135733715	47.46730693217325	38.41874542459709	47.75981574503821	48.104053883222775	55.39855593785816	8512.583333333334	28.128390029330372	0.19816138442681777	10174.334561472288	1.1952111554235145	8960.0	0.0	0.0	0.0	-3.203426503814917e-16	0.0	0.0	0.0	0.0	0.0	0.0	0.0	0.0	0.0	0.0	0.0	0.0	1.0	0.0	1.0	0.0	0.0	0.0	0.0	1.0	0.0	-3.2034265038149176e-16	0.0	1.0	1.0	1.0	1.0	0.0	0.0	0.0	1.0	1.0
0.6101054884909758	0.5337069265775095	42.0710667234465	78.82803206852624	65.5133574166368	101.24228365658294	93.96275858019496	105.88200980336556	46576.958333333336	48.093415011950505	0.2480444746137757	25238.79696065088	0.5418730175557309	47033.0	0.0	0.0	0.0	-3.203426503814917e-16	0.0	0.0	0.0	0.0	0.0	0.0	0.0	0.0	0.0	0.0	0.0	0.0	1.0	0.0	1.0	0.0	0.0	0.0	0.0	1.0	0.0	-3.2034265038149176e-16	0.0	1.0	1.0	1.0	1.0	0.0	0.0	0.0	1.0	1.0
0.6647975084011442	0.4807121413436686	20.569149432970043	42.78891183292339	34.828149534535996	41.593268686170845	38.91015291668744	51.40038910358559	4936.208333333333	28.4459619737237	0.2300220821470248	6095.044976749118	1.2347625070016532	5045.0	0.0	0.0	0.0	-3.203426503814917e-16	0.0	0.0	0.0	0.0	0.0	0.0	0.0	0.0	0.0	0.0	0.0	0.0	1.0	0.0	1.0	0.0	0.0	0.0	0.0	1.0	0.0	-3.2034265038149176e-16	0.0	1.0	1.0	1.0	1.0	0.0	0.0	0.0	1.0	1.0
0.6303835408125477	0.4277399015803556	13.630569572062244	31.86649064466948	25.96150997149434	27.784887978899608	31.622776601683793	45.232731511594565	2995.625	20.08811120585667	0.48153479872877875	2086.962976571644	0.6966703030491613	3051.0	0.0	0.0	0.0	-3.203426503814917e-16	0.0	0.0	0.0	0.0	0.0	0.0	0.0	0.0	0.0	0.0	0.0	0.0	1.0	0.0	1.0	0.0	0.0	0.0	0.0	1.0	0.0	-3.2034265038149176e-16	0.0	1.0	1.0	1.0	1.0	0.0	0.0	0.0	1.0	1.0
0.8513383448747343	0.6453102895656936	15.740501508741717	24.39214400150877	26.076809620810597	23.323807579381203	22.825424421026653	28.39013913315678	1301.3333333333333	20.76596750219065	0.28453733512151635	2025.8342109104717	1.556737354695547	1420.0	0.0	0.0	0.0	-3.203426503814917e-16	0.0	0.0	0.0	0.0	0.0	0.0	0.0	0.0	0.0	0.0	0.0	0.0	1.0	0.0	1.0	0.0	0.0	0.0	0.0	1.0	0.0	-3.2034265038149176e-16	0.0	1.0	1.0	1.0	1.0	0.0	0.0	0.0	1.0	1.0
0.8283086658239774	0.6799169353358616	32.510036769348744	47.814718357161695	51.62363799656123	48.373546489791295	57.48912940721924	58.70264048575669	24380.083333333332	39.60534556916984	0.36300522115260403	11201.118111338199	0.4594372364602883	24545.0	0.0	0.0	0.0	-3.203426503814917e-16	0.0	0.0	0.0	0.0	0.0	0.0	0.0	0.0	0.0	0.0	0.0	0.0	1.0	0.0	1.0	0.0	0.0	0.0	0.0	1.0	0.0	-3.2034265038149176e-16	0.0	1.0	1.0	1.0	1.0	0.0	0.0	0.0	1.0	1.0
0.8247701389901945	0.7008657613455735	15.75348799634843	22.47718302874965	25.612496949731394	22.825424421026653	23.706539182259394	26.551836094703507	2191.4583333333335	18.538509370729887	0.3966649873825267	2056.9121090972685	0.9386042517032882	2225.0	0.0	0.0	0.0	-3.203426503814917e-16	0.0	0.0	0.0	0.0	0.0	0.0	0.0	0.0	0.0	0.0	0.0	0.0	1.0	0.0	1.0	0.0	0.0	0.0	0.0	1.0	0.0	-3.2034265038149176e-16	0.0	1.0	1.0	1.0	1.0	0.0	0.0	0.0	1.0	1.0
0.5353318931956099	0.402510005654627	6.666379046992839	16.5620207034379	17.204650534085253	15.652475842498529	13.038404810405298	18.708286933869708	494.0833333333333	8.866177898316298	0.6498056414421657	465.1226083425455	0.9413849384568302	510.0	0.0	0.0	0.0	-3.203426503814917e-16	0.0	0.0	0.0	0.0	0.0	0.0	0.0	0.0	0.0	0.0	0.0	0.0	1.0	0.0	1.0	0.0	0.0	0.0	0.0	1.0	0.0	-3.2034265038149176e-16	0.0	1.0	1.0	1.0	1.0	0.0	0.0	0.0	1.0	1.0
0.7776119289698021	0.7737205053152827	33.12334471256476	42.81047805378682	44.68780594300866	51.884487084291386	49.64876634922564	53.113086899558006	13955.166666666666	33.28993841952455	0.1623490977692347	17265.96793892193	1.2372455558100535	14615.0	0.0	0.0	0.0	-3.203426503814917e-16	0.0	0.0	0.0	0.0	0.0	0.0	0.0	0.0	0.0	0.0	0.0	0.0	1.0	0.0	1.0	0.0	0.0	0.0	0.0	1.0	0.0	-3.2034265038149176e-16	0.0	1.0	1.0	1.0	1.0	0.0	0.0	0.0	1.0	1.0
0.7612449378956101	0.6259876609123413	26.911430763091133	42.99035339429736	39.05124837953327	49.24428900898052	48.91829923454004	50.48762224545735	13181.25	32.72618889975222	0.34750395069025347	7765.36921241948	0.5891223679407857	13325.0	0.0	0.0	0.0	-3.203426503814917e-16	0.0	0.0	0.0	0.0	0.0	0.0	0.0	0.0	0.0	0.0	0.0	0.0	1.0	0.0	1.0	0.0	0.0	0.0	0.0	1.0	0.0	-3.2034265038149176e-16	0.0	1.0	1.0	1.0	1.0	0.0	0.0	0.0	1.0	1.0
0.45751889096760034	0.440800075681888	20.55682947505712	46.63526757171512	33.24154027718932	49.24428900898052	39.81205847478876	50.24937810560445	6387.25	21.3365158993884	0.46535877207006204	3577.4383885496786	0.5600905536106585	6445.0	0.0	0.0	0.0	-3.203426503814917e-16	0.0	0.0	0.0	0.0	0.0	0.0	0.0	0.0	0.0	0.0	0.0	0.0	1.0	0.0	1.0	0.0	0.0	0.0	0.0	1.0	0.0	-3.2034265038149176e-16	0.0	1.0	1.0	1.0	1.0	0.0	0.0	0.0	1.0	1.0
0.8348110001816846	0.7145916780078881	19.783815905949915	27.685483213438054	30.610455730027933	35.510561809129406	30.528675044947494	35.63705936241092	5844.958333333333	23.11214593192346	0.4279702706984374	3666.554426735438	0.6273020640413071	5885.0	0.0	0.0	0.0	-3.203426503814917e-16	0.0	0.0	0.0	0.0	0.0	0.0	0.0	0.0	0.0	0.0	0.0	0.0	1.0	0.0	1.0	0.0	0.0	0.0	0.0	1.0	0.0	-3.2034265038149176e-16	0.0	1.0	1.0	1.0	1.0	0.0	0.0	0.0	1.0	1.0
0.5363548733438307	0.4786243232279124	14.396899016036702	30.0797479721505	21.02379604162864	26.30589287593181	26.476404589747453	26.77685567799177	674.125	16.13341941381713	0.41760994966529286	890.3079321612503	1.3206867156109776	715.0	0.0	0.0	0.0	-3.203426503814917e-16	0.0	0.0	0.0	0.0	0.0	0.0	0.0	0.0	0.0	0.0	0.0	0.0	1.0	0.0	1.0	0.0	0.0	0.0	0.0	1.0	0.0	-3.2034265038149176e-16	0.0	1.0	1.0	1.0	1.0	0.0	0.0	0.0	1.0	1.0
0.6011722907322051	0.47225044964013424	21.898438388221408	46.37039182261981	33.24154027718932	49.040799340956916	47.265209192385896	49.20365840057018	3456.0	27.876594674154262	0.2168874299240986	5096.815324747508	1.4747729527625892	3768.0	0.0	0.0	0.0	-3.203426503814917e-16	0.0	0.0	0.0	0.0	0.0	0.0	0.0	0.0	0.0	0.0	0.0	0.0	1.0	0.0	1.0	0.0	0.0	0.0	0.0	1.0	0.0	-3.2034265038149176e-16	0.0	1.0	1.0	1.0	1.0	0.0	0.0	0.0	1.0	1.0
0.7075911154397883	0.552126270255183	46.27201571988125	83.80694455725707	72.49827584156743	98.37174391053561	94.54099639838793	99.37303457175895	125302.70833333333	59.301049380870026	0.425531975567764	28457.204198216714	0.22710765454896764	125478.0	0.0	0.0	0.0	-3.203426503814917e-16	0.0	0.0	0.0	0.0	0.0	0.0	0.0	0.0	0.0	0.0	0.0	0.0	1.0	0.0	1.0	0.0	0.0	0.0	0.0	1.0	0.0	-3.2034265038149176e-16	0.0	1.0	1.0	1.0	1.0	0.0	0.0	0.0	1.0	1.0
0.7369001312902083	0.488676689426626	22.04219332346062	45.10588247891088	38.91015291668744	47.29693436154187	47.38143096192854	47.968739820845826	8157.333333333333	33.23853072067013	0.32250049037372486	6076.4866951624535	0.7449109220941224	8250.0	0.0	0.0	0.0	-3.203426503814917e-16	0.0	0.0	0.0	0.0	0.0	0.0	0.0	0.0	0.0	0.0	0.0	0.0	1.0	0.0	1.0	0.0	0.0	0.0	0.0	1.0	0.0	-3.2034265038149176e-16	0.0	1.0	1.0	1.0	1.0	0.0	0.0	0.0	1.0	1.0
0.8768989818246924	0.62297530302027	19.87184778299241	31.89829145176535	33.61547262794322	36.345563690772494	36.05551275463989	36.40054944640259	2896.8333333333335	27.971579296000325	0.47632840199867704	2063.1302778702943	0.7122019255061138	2946.0	0.0	0.0	0.0	-3.203426503814917e-16	0.0	0.0	0.0	0.0	0.0	0.0	0.0	0.0	0.0	0.0	0.0	0.0	1.0	0.0	1.0	0.0	0.0	0.0	0.0	1.0	0.0	-3.2034265038149176e-16	0.0	1.0	1.0	1.0	1.0	0.0	0.0	0.0	1.0	1.0
0.9862921911401455	0.6970280472981596	28.53652098860611	40.94027650568755	44.68780594300866	46.647615158762406	43.01162633521314	50.73460357586329	11033.041666666666	40.379075020677995	0.21180978541119808	11315.357415549837	1.0255882065356565	11320.0	0.0	0.0	0.0	-3.203426503814917e-16	0.0	0.0	0.0	0.0	0.0	0.0	0.0	0.0	0.0	0.0	0.0	0.0	1.0	0.0	1.0	0.0	0.0	0.0	0.0	1.0	0.0	-3.2034265038149176e-16	0.0	1.0	1.0	1.0	1.0	0.0	0.0	0.0	1.0	1.0
0.7232899683058828	0.6275350325848675	38.617418677557346	61.538267462916096	48.60041152089147	61.61980201201558	54.230987451824994	62.27358990776106	6013.708333333333	44.51001152285152	0.11805177105773562	13546.897915966581	2.2526695950446407	7604.0	0.0	0.0	0.0	-3.203426503814917e-16	0.0	0.0	0.0	0.0	0.0	0.0	0.0	0.0	0.0	0.0	0.0	0.0	1.0	0.0	1.0	0.0	0.0	0.0	0.0	1.0	0.0	-3.2034265038149176e-16	0.0	1.0	1.0	1.0	1.0	0.0	0.0	0.0	1.0	1.0
0.5640640189594819	0.3289499533638845	28.79710493326844	87.54251106828119	54.42425929675111	82.73451516749222	75.23961722390672	84.90583018850944	12195.541666666666	49.37958062297961	0.20992635917467603	12205.377426972127	1.0008065045878483	12547.0	0.0	0.0	0.0	-3.203426503814917e-16	0.0	0.0	0.0	0.0	0.0	0.0	0.0	0.0	0.0	0.0	0.0	0.0	1.0	0.0	1.0	0.0	0.0	0.0	0.0	1.0	0.0	-3.2034265038149176e-16	0.0	1.0	1.0	1.0	1.0	0.0	0.0	0.0	1.0	1.0
0.7255270246410904	0.6468863347313916	38.905667260334525	60.14297284002674	47.80167361086848	60.440052945046304	52.49761899362675	61.497967446087195	11425.625	43.63535213769452	0.16728662677571024	14664.802254162569	1.2835010998665342	11560.0	0.0	0.0	0.0	-3.203426503814917e-16	0.0	0.0	0.0	0.0	0.0	0.0	0.0	0.0	0.0	0.0	0.0	0.0	1.0	0.0	1.0	0.0	0.0	0.0	0.0	1.0	0.0	-3.2034265038149176e-16	0.0	1.0	1.0	1.0	1.0	0.0	0.0	0.0	1.0	1.0
0.6909409940152926	0.525728337919835	25.31323283164736	48.14888414005794	43.18564576337837	52.80151512977634	48.08326112068523	55.98214000911362	25864.708333333332	33.26803786845879	0.5767166095884977	7333.760483336438	0.2835431348701891	25915.0	0.0	0.0	0.0	-3.203426503814917e-16	0.0	0.0	0.0	0.0	0.0	0.0	0.0	0.0	0.0	0.0	0.0	0.0	1.0	0.0	1.0	0.0	0.0	0.0	0.0	1.0	0.0	-3.2034265038149176e-16	0.0	1.0	1.0	1.0	1.0	0.0	0.0	0.0	1.0	1.0
0.649054314772982	0.6279351957310322	37.72723276408096	60.08141129939295	51.97114584074513	78.54934754662193	71.7007670809734	81.03085831953157	9827.208333333334	38.99609924152119	0.17346379774188006	12790.73151000575	1.3015630763235488	10782.0	0.0	0.0	0.0	-3.203426503814917e-16	0.0	0.0	0.0	0.0	0.0	0.0	0.0	0.0	0.0	0.0	0.0	0.0	1.0	0.0	1.0	0.0	0.0	0.0	0.0	1.0	0.0	-3.2034265038149176e-16	0.0	1.0	1.0	1.0	1.0	0.0	0.0	0.0	1.0	1.0
0.7547043733555404	0.6122806456073453	53.568985301649725	87.49090092258679	86.83317338436964	98.95453501482385	99.32270636667126	100.52860289489753	102083.0	66.02976555509254	0.2781134447839641	37980.82754556838	0.37205830104491816	102562.0	0.0	0.0	0.0	-3.203426503814917e-16	0.0	0.0	0.0	0.0	0.0	0.0	0.0	0.0	0.0	0.0	0.0	0.0	1.0	0.0	1.0	0.0	0.0	0.0	0.0	1.0	0.0	-3.2034265038149176e-16	0.0	1.0	1.0	1.0	1.0	0.0	0.0	0.0	1.0	1.0
0.6896755241906071	0.6703493331882101	40.12440244171196	59.85595935611449	48.75448697299562	81.43709228600933	72.00694410957877	83.73171442171717	29293.75	41.281190144859934	0.22351524437538864	20560.18208164258	0.7018624137108626	29399.0	0.0	0.0	0.0	-3.203426503814917e-16	0.0	0.0	0.0	0.0	0.0	0.0	0.0	0.0	0.0	0.0	0.0	0.0	1.0	0.0	1.0	0.0	0.0	0.0	0.0	1.0	0.0	-3.2034265038149176e-16	0.0	1.0	1.0	1.0	1.0	0.0	0.0	0.0	1.0	1.0
0.6032161746890243	0.538903648607702	26.50997262366808	49.19241629214904	38.948684188300895	56.302753041036986	48.507731342539614	57.23635208501674	17078.083333333332	29.673661179460183	0.4435234654867285	7230.9208556859885	0.42340353507776474	17164.0	0.0	0.0	0.0	-3.203426503814917e-16	0.0	0.0	0.0	0.0	0.0	0.0	0.0	0.0	0.0	0.0	0.0	0.0	1.0	0.0	1.0	0.0	0.0	0.0	0.0	1.0	0.0	-3.2034265038149176e-16	0.0	1.0	1.0	1.0	1.0	0.0	0.0	0.0	1.0	1.0
0.8672941031921761	0.5849326604878514	23.918787327393694	40.89152297880701	46.09772228646444	42.485291572496	45.221676218380054	51.35172830587107	1933.4166666666667	35.46497675006669	0.16492372019203658	4550.76742337816	2.353743764516095	2562.0	0.0	0.0	0.0	-3.203426503814917e-16	0.0	0.0	0.0	0.0	0.0	0.0	0.0	0.0	0.0	0.0	0.0	0.0	1.0	0.0	1.0	0.0	0.0	0.0	0.0	1.0	0.0	-3.2034265038149176e-16	0.0	1.0	1.0	1.0	1.0	0.0	0.0	0.0	1.0	1.0
0.6792594781469705	0.5397911528272251	41.569682871245185	77.01067839574372	62.76941930590086	89.96110270555825	107.93516572461452	107.95369377654477	47421.666666666664	52.310233218837055	0.28157324748122287	22501.455457473072	0.4744973561481687	47850.0	0.0	0.0	0.0	-3.203426503814917e-16	0.0	0.0	0.0	0.0	0.0	0.0	0.0	0.0	0.0	0.0	0.0	0.0	1.0	0.0	1.0	0.0	0.0	0.0	0.0	1.0	0.0	-3.2034265038149176e-16	0.0	1.0	1.0	1.0	1.0	0.0	0.0	0.0	1.0	1.0
0.775460217956156	0.6555832576771404	30.457865841559453	46.45918803582268	44.204072210600685	44.77722635447622	43.46262762420146	49.73932046178355	16226.916666666666	36.02725208032509	0.2711158714878669	11432.815259610246	0.7045586967914574	16277.0	0.0	0.0	0.0	-3.203426503814917e-16	0.0	0.0	0.0	0.0	0.0	0.0	0.0	0.0	0.0	0.0	0.0	0.0	1.0	0.0	1.0	0.0	0.0	0.0	0.0	1.0	0.0	-3.2034265038149176e-16	0.0	1.0	1.0	1.0	1.0	0.0	0.0	0.0	1.0	1.0
0.7304096564404832	0.5904157842046113	19.75528164569383	33.459948352003316	36.6742416417845	36.76955262170047	31.32091952673165	39.66106403010388	8276.416666666666	24.439469380303056	0.4829733121464534	4096.90495515626	0.4950095095691083	8327.0	0.0	0.0	0.0	-3.203426503814917e-16	0.0	0.0	0.0	0.0	0.0	0.0	0.0	0.0	0.0	0.0	0.0	0.0	1.0	0.0	1.0	0.0	0.0	0.0	0.0	1.0	0.0	-3.2034265038149176e-16	0.0	1.0	1.0	1.0	1.0	0.0	0.0	0.0	1.0	1.0
0.7607353483670737	0.6212735943721152	30.71461351500231	49.4381441497506	50.695167422546305	50.32891812864648	46.57252408878007	51.32250968142536	11040.0	37.60934381238213	0.1506892310558321	15911.628239164582	1.4412706738373715	11919.0	0.0	0.0	0.0	-3.203426503814917e-16	0.0	0.0	0.0	0.0	0.0	0.0	0.0	0.0	0.0	0.0	0.0	0.0	1.0	0.0	1.0	0.0	0.0	0.0	0.0	1.0	0.0	-3.2034265038149176e-16	0.0	1.0	1.0	1.0	1.0	0.0	0.0	0.0	1.0	1.0
0.7144586619883324	0.5353380222462842	43.67551724820651	81.584934066412	72.11102550927978	95.35197952848173	111.12605455067681	112.34322409473569	34772.5	58.28906283149505	0.2412983141580823	21351.109473874938	0.6140228477640359	35272.0	0.0	0.0	0.0	-3.203426503814917e-16	0.0	0.0	0.0	0.0	0.0	0.0	0.0	0.0	0.0	0.0	0.0	0.0	1.0	0.0	1.0	0.0	0.0	0.0	0.0	1.0	0.0	-3.2034265038149176e-16	0.0	1.0	1.0	1.0	1.0	0.0	0.0	0.0	1.0	1.0
0.8759540508195027	0.6752488326985941	30.334783541158654	44.92385928299556	45.5411901469428	46.647615158762406	43.01162633521314	48.28043081829324	10425.291666666666	39.35123651738528	0.1899867416450569	12147.483169521742	1.1651936039700002	10795.0	0.0	0.0	0.0	-3.203426503814917e-16	0.0	0.0	0.0	0.0	0.0	0.0	0.0	0.0	0.0	0.0	0.0	0.0	1.0	0.0	1.0	0.0	0.0	0.0	0.0	1.0	0.0	-3.2034265038149176e-16	0.0	1.0	1.0	1.0	1.0	0.0	0.0	0.0	1.0	1.0
0.7469173257041976	0.5445304965854718	20.53582202803837	37.7128960761796	40.36087214122113	40.496913462633174	40.024992192379	42.86023798347368	9235.375	28.16841548178039	0.3590591070875252	5928.632552962498	0.6419482211564228	9316.0	0.0	0.0	0.0	-3.203426503814917e-16	0.0	0.0	0.0	0.0	0.0	0.0	0.0	0.0	0.0	0.0	0.0	0.0	1.0	0.0	1.0	0.0	0.0	0.0	0.0	1.0	0.0	-3.2034265038149176e-16	0.0	1.0	1.0	1.0	1.0	0.0	0.0	0.0	1.0	1.0
0.6843097492433784	0.593663316951247	45.43377692237013	76.53121832707285	78.0	85.7962703152066	67.77905281132217	86.42337646724988	40511.333333333336	52.37105882268947	0.12283975694525254	46436.86233582803	1.146268427003835	42636.0	0.0	0.0	0.0	-3.203426503814917e-16	0.0	0.0	0.0	0.0	0.0	0.0	0.0	0.0	0.0	0.0	0.0	0.0	1.0	0.0	1.0	0.0	0.0	0.0	0.0	1.0	0.0	-3.2034265038149176e-16	0.0	1.0	1.0	1.0	1.0	0.0	0.0	0.0	1.0	1.0
0.6236932748458152	0.517532473523614	50.11382970837269	96.83224197927764	83.21658488546619	96.25487000666512	91.76055797563569	97.79059259458448	51103.25	60.39361811071809	0.21937380469533443	30357.432462764424	0.5940411316846663	51788.0	0.0	0.0	0.0	-3.203426503814917e-16	0.0	0.0	0.0	0.0	0.0	0.0	0.0	0.0	0.0	0.0	0.0	0.0	1.0	0.0	1.0	0.0	0.0	0.0	0.0	1.0	0.0	-3.2034265038149176e-16	0.0	1.0	1.0	1.0	1.0	0.0	0.0	0.0	1.0	1.0
0.6714294961268499	0.5507945155461645	41.23591222103975	74.86623605928695	76.24303246854758	84.50443775329198	115.69356075426151	120.38687636117153	24007.916666666668	50.26739915420083	0.13178356852336764	30539.306988829278	1.2720515242053883	25527.0	0.0	0.0	0.0	-3.203426503814917e-16	0.0	0.0	0.0	0.0	0.0	0.0	0.0	0.0	0.0	0.0	0.0	0.0	1.0	0.0	1.0	0.0	0.0	0.0	0.0	1.0	0.0	-3.2034265038149176e-16	0.0	1.0	1.0	1.0	1.0	0.0	0.0	0.0	1.0	1.0
0.5050459527810589	0.3776336042174727	33.71836496123282	89.28857120939638	75.95393340703298	78.5175139698144	63.60031446463138	79.98749902328488	35786.458333333336	45.094831518909025	0.2659495613497338	19746.8272118961	0.5517960740334814	35819.0	0.0	0.0	0.0	-3.203426503814917e-16	0.0	0.0	0.0	0.0	0.0	0.0	0.0	0.0	0.0	0.0	0.0	0.0	1.0	0.0	1.0	0.0	0.0	0.0	0.0	1.0	0.0	-3.2034265038149176e-16	0.0	1.0	1.0	1.0	1.0	0.0	0.0	0.0	1.0	1.0
0.5821719877243868	0.5344203401783423	33.959887931398676	63.54527584048517	50.53711507397311	71.69379331573968	59.682493245507096	71.80529228406496	27716.916666666668	36.994279546549706	0.21319373949845302	20774.93249086477	0.7495398113979045	28196.0	0.0	0.0	0.0	-3.203426503814917e-16	0.0	0.0	0.0	0.0	0.0	0.0	0.0	0.0	0.0	0.0	0.0	0.0	1.0	0.0	1.0	0.0	0.0	0.0	0.0	1.0	0.0	-3.2034265038149176e-16	0.0	1.0	1.0	1.0	1.0	0.0	0.0	0.0	1.0	1.0
0.5782022432753222	0.47519308001801663	34.59353695885042	72.79890725163513	55.54277630799526	81.21576201698781	111.32834320154055	114.16654501210063	14997.041666666666	42.09249148088755	0.2496905101654406	11778.387002789337	0.7853806947118573	15418.0	0.0	0.0	0.0	-3.203426503814917e-16	0.0	0.0	0.0	0.0	0.0	0.0	0.0	0.0	0.0	0.0	0.0	0.0	1.0	0.0	1.0	0.0	0.0	0.0	0.0	1.0	0.0	-3.2034265038149176e-16	0.0	1.0	1.0	1.0	1.0	0.0	0.0	0.0	1.0	1.0
0.7325453984193778	0.6782323735716533	34.442629013721366	50.78293274669615	48.46648326421054	65.73431371817918	56.089214649520635	66.60330322138685	16682.208333333332	37.200803701832996	0.2204522102621388	14322.055776394176	0.8585227740968053	17021.0	0.0	0.0	0.0	-3.203426503814917e-16	0.0	0.0	0.0	0.0	0.0	0.0	0.0	0.0	0.0	0.0	0.0	0.0	1.0	0.0	1.0	0.0	0.0	0.0	0.0	1.0	0.0	-3.2034265038149176e-16	0.0	1.0	1.0	1.0	1.0	0.0	0.0	0.0	1.0	1.0
0.43662968376756994	0.2902355800882772	17.80215646120821	61.336919669854254	39.84971769034255	52.80151512977634	47.38143096192854	54.16641025580336	3907.7083333333335	26.781519838725302	0.35376219391311164	3391.4659924911743	0.8678912813327098	4010.0	0.0	0.0	0.0	-3.203426503814917e-16	0.0	0.0	0.0	0.0	0.0	0.0	0.0	0.0	0.0	0.0	0.0	0.0	1.0	0.0	1.0	0.0	0.0	0.0	0.0	1.0	0.0	-3.2034265038149176e-16	0.0	1.0	1.0	1.0	1.0	0.0	0.0	0.0	1.0	1.0
0.8283213386998234	0.7604854134028256	21.761735556965448	28.61558574751829	29.832867780352597	29.410882339705484	31.827660925679098	35.566838487557476	6063.791666666667	23.702900294063934	0.4701093620369113	3420.6980414240174	0.5641186619632684	6120.0	0.0	0.0	0.0	-3.203426503814917e-16	0.0	0.0	0.0	0.0	0.0	0.0	0.0	0.0	0.0	0.0	0.0	0.0	1.0	0.0	1.0	0.0	0.0	0.0	0.0	1.0	0.0	-3.2034265038149176e-16	0.0	1.0	1.0	1.0	1.0	0.0	0.0	0.0	1.0	1.0
0.5239491551396304	0.36558714440819806	11.711920224455596	32.03591921541584	36.05551275463989	26.40075756488817	24.596747752497688	36.40054944640259	3387.2916666666665	16.785192807038577	0.570983352937845	1910.2743329274854	0.5639533057415542	3420.0	0.0	0.0	0.0	-3.203426503814917e-16	0.0	0.0	0.0	0.0	0.0	0.0	0.0	0.0	0.0	0.0	0.0	0.0	1.0	0.0	1.0	0.0	0.0	0.0	0.0	1.0	0.0	-3.2034265038149176e-16	0.0	1.0	1.0	1.0	1.0	0.0	0.0	0.0	1.0	1.0
0.8550104055192275	0.6697454859525636	13.40605771287654	20.016645119764284	19.697715603592208	24.758836806279895	20.591260281974	25.25866188063018	1979.875	17.114439860984128	0.49000394928712043	1556.1199075300133	0.7859687644573589	2016.0	0.0	0.0	0.0	-3.203426503814917e-16	0.0	0.0	0.0	0.0	0.0	0.0	0.0	0.0	0.0	0.0	0.0	0.0	1.0	0.0	1.0	0.0	0.0	0.0	0.0	1.0	0.0	-3.2034265038149176e-16	0.0	1.0	1.0	1.0	1.0	0.0	0.0	0.0	1.0	1.0
0.21027471683927437	0.0	0.0	13.625627529404547	6.324555772704208	12.529964314476164	12.165525060596439	12.688577765929724	137.50001092751822	2.8651249705029627	0.6570502126888393	196.0743208456042	1.4259949473674067	180.00001430511475	0.0	0.0	0.0	-3.203426503814917e-16	0.0	0.0	0.0	0.0	0.0	0.0	0.0	0.0	0.0	0.0	0.0	0.0	1.0	0.0	1.0	0.0	0.0	0.0	0.0	1.0	0.0	-3.203426503814917e-16	0.0	1.0	1.0	1.0	1.0	0.0	0.0	0.0	1.0	1.0
0.7740259547421666	0.6794412763512333	36.36712841899292	53.52505019167123	50.53711507397311	60.41522986797286	62.39390995922599	62.65780079128216	27958.416666666668	41.42977807723071	0.2108390081070271	21128.802099557783	0.7557224127340705	28245.0	0.0	0.0	0.0	-3.203426503814917e-16	0.0	0.0	0.0	0.0	0.0	0.0	0.0	0.0	0.0	0.0	0.0	0.0	1.0	0.0	1.0	0.0	0.0	0.0	0.0	1.0	0.0	-3.2034265038149176e-16	0.0	1.0	1.0	1.0	1.0	0.0	0.0	0.0	1.0	1.0
0.5010515417323732	0.39168637547481294	41.320957647447955	105.4950088507867	75.66372975210778	111.7899816620434	94.72592042308166	121.16517651536682	64296.458333333336	52.85843682975703	0.30151237367162886	25741.687805065143	0.4003593428367707	64512.0	0.0	0.0	0.0	-3.203426503814917e-16	0.0	0.0	0.0	0.0	0.0	0.0	0.0	0.0	0.0	0.0	0.0	0.0	1.0	0.0	1.0	0.0	0.0	0.0	0.0	1.0	0.0	-3.2034265038149176e-16	0.0	1.0	1.0	1.0	1.0	0.0	0.0	0.0	1.0	1.0
0.7158047042484919	0.630115411382691	34.411817234018024	54.6119276126045	53.225933528685054	59.61543424315552	63.702433234531945	63.733821476512766	26413.916666666668	39.09147469318041	0.2520118891626801	17019.68939597909	0.644345539919768	26628.0	0.0	0.0	0.0	-3.203426503814917e-16	0.0	0.0	0.0	0.0	0.0	0.0	0.0	0.0	0.0	0.0	0.0	0.0	1.0	0.0	1.0	0.0	0.0	0.0	0.0	1.0	0.0	-3.2034265038149176e-16	0.0	1.0	1.0	1.0	1.0	0.0	0.0	0.0	1.0	1.0
0.47980243804887135	0.43242059430017205	18.554386666253556	42.90819380673094	25.298221281347036	38.58756276314948	28.160255680657446	39.02563260217571	2384.625	20.58745600074299	0.37319771203452684	2312.9090054487583	0.9699256719395118	2457.0	0.0	0.0	0.0	-3.203426503814917e-16	0.0	0.0	0.0	0.0	0.0	0.0	0.0	0.0	0.0	0.0	0.0	0.0	1.0	0.0	1.0	0.0	0.0	0.0	0.0	1.0	0.0	-3.2034265038149176e-16	0.0	1.0	1.0	1.0	1.0	0.0	0.0	0.0	1.0	1.0
0.7505212095119012	0.43787406201312384	35.234804858840306	80.46789685794236	80.15609770940699	73.49829930005184	86.7294644281861	90.6311204829776	36554.958333333336	60.39286327670181	0.16962676025618076	31401.757287632892	0.8590286713307125	37278.0	0.0	0.0	0.0	-3.203426503814917e-16	0.0	0.0	0.0	0.0	0.0	0.0	0.0	0.0	0.0	0.0	0.0	0.0	1.0	0.0	1.0	0.0	0.0	0.0	0.0	1.0	0.0	-3.2034265038149176e-16	0.0	1.0	1.0	1.0	1.0	0.0	0.0	0.0	1.0	1.0
0.8439389331265509	0.6828345024097942	46.62303249104007	68.27867122487591	62.96824596572466	62.39390995922599	73.38937252763509	77.01298591796062	33794.125	57.623028948820306	0.29562967408652285	17098.71882146808	0.5059672005553651	34050.0	0.0	0.0	0.0	-3.203426503814917e-16	0.0	0.0	0.0	0.0	0.0	0.0	0.0	0.0	0.0	0.0	0.0	0.0	1.0	0.0	1.0	0.0	0.0	0.0	0.0	1.0	0.0	-3.2034265038149176e-16	0.0	1.0	1.0	1.0	1.0	0.0	0.0	0.0	1.0	1.0
0.7686074422842188	0.5155179387555325	41.47730786594748	80.45754521379854	80.8084154033477	68.60029154456998	87.64131445842195	91.53687781435414	50569.875	61.840268039244584	0.22042968877333272	30001.430104464198	0.5932668432434172	50754.0	0.0	0.0	0.0	-3.203426503814917e-16	0.0	0.0	0.0	0.0	0.0	0.0	0.0	0.0	0.0	0.0	0.0	0.0	1.0	0.0	1.0	0.0	0.0	0.0	0.0	1.0	0.0	-3.2034265038149176e-16	0.0	1.0	1.0	1.0	1.0	0.0	0.0	0.0	1.0	1.0
0.7331218890504261	0.3483957082808544	24.286458913431712	69.70940897427334	63.953107821277925	54.12947441089743	72.80109889280519	74.55199527846321	8261.958333333334	51.105493591808	0.29563948763801756	6685.137595714691	0.8091468542927805	8406.0	0.0	0.0	0.0	-3.203426503814917e-16	0.0	0.0	0.0	0.0	0.0	0.0	0.0	0.0	0.0	0.0	0.0	0.0	1.0	0.0	1.0	0.0	0.0	0.0	0.0	1.0	0.0	-3.2034265038149176e-16	0.0	1.0	1.0	1.0	1.0	0.0	0.0	0.0	1.0	1.0
0.9022699543515112	0.6643094157341441	42.28969652535677	63.65963739746398	62.03224967708329	80.50465825031493	79.40403012442127	82.23746105030237	25460.375	57.438178128643585	0.10453205168591427	40038.504476776725	1.5725810981486614	29058.0	0.0	0.0	0.0	-3.203426503814917e-16	0.0	0.0	0.0	0.0	0.0	0.0	0.0	0.0	0.0	0.0	0.0	0.0	1.0	0.0	1.0	0.0	0.0	0.0	0.0	1.0	0.0	-3.2034265038149176e-16	0.0	1.0	1.0	1.0	1.0	0.0	0.0	0.0	1.0	1.0
0.5936862742961984	0.3521222735012757	37.243170951782005	105.76772261936188	66.57326790837296	97.0051545022222	98.0612053770501	99.02524930541705	49373.666666666664	62.792845182682704	0.25016882206676005	26016.439542071526	0.5269294605505943	49836.0	0.0	0.0	0.0	-3.203426503814917e-16	0.0	0.0	0.0	0.0	0.0	0.0	0.0	0.0	0.0	0.0	0.0	0.0	1.0	0.0	1.0	0.0	0.0	0.0	0.0	1.0	0.0	-3.2034265038149176e-16	0.0	1.0	1.0	1.0	1.0	0.0	0.0	0.0	1.0	1.0
0.8791287630293356	0.7309496665277495	45.98013304350549	62.9046501408588	61.35144660071187	73.824115301167	69.12307863514182	75.22632517942107	29167.916666666668	55.30128726712631	0.15494096721205464	29574.776329861677	1.0139488763576994	29404.0	0.0	0.0	0.0	-3.203426503814917e-16	0.0	0.0	0.0	0.0	0.0	0.0	0.0	0.0	0.0	0.0	0.0	0.0	1.0	0.0	1.0	0.0	0.0	0.0	0.0	1.0	0.0	-3.2034265038149176e-16	0.0	1.0	1.0	1.0	1.0	0.0	0.0	0.0	1.0	1.0
0.6926050252698269	0.5464566660554054	33.623705752451954	61.530415568291076	53.85164807134504	61.40032573203501	61.68468205316454	62.75348595894893	28771.916666666668	42.61627502953919	0.32608533851449945	13925.1125658872	0.48398279222113694	28874.0	0.0	0.0	0.0	-3.203426503814917e-16	0.0	0.0	0.0	0.0	0.0	0.0	0.0	0.0	0.0	0.0	0.0	0.0	1.0	0.0	1.0	0.0	0.0	0.0	0.0	1.0	0.0	-3.2034265038149176e-16	0.0	1.0	1.0	1.0	1.0	0.0	0.0	0.0	1.0	1.0
0.8346555150641516	0.7560376026045326	36.1836018410233	47.859526717152164	54.45181356024793	54.378304497290095	59.033888572581766	61.814237842102365	17712.666666666668	39.94621792283116	0.16157265572376125	20337.87439826685	1.1482107567992876	18777.0	0.0	0.0	0.0	-3.203426503814917e-16	0.0	0.0	0.0	0.0	0.0	0.0	0.0	0.0	0.0	0.0	0.0	0.0	1.0	0.0	1.0	0.0	0.0	0.0	0.0	1.0	0.0	-3.2034265038149176e-16	0.0	1.0	1.0	1.0	1.0	0.0	0.0	0.0	1.0	1.0
0.4876011118907438	0.4505226113743733	35.55342746217357	78.91596684506816	52.61178575186362	80.4114419718985	82.54089895318563	83.63611660042568	37182.958333333336	38.4795131795883	0.33195640183835473	16229.271884943233	0.43647070089079515	37308.0	0.0	0.0	0.0	-3.203426503814917e-16	0.0	0.0	0.0	0.0	0.0	0.0	0.0	0.0	0.0	0.0	0.0	0.0	1.0	0.0	1.0	0.0	0.0	0.0	0.0	1.0	0.0	-3.2034265038149176e-16	0.0	1.0	1.0	1.0	1.0	0.0	0.0	0.0	1.0	1.0
0.829880487958361	0.711001606451828	36.91287949740805	51.91673149884646	51.0	50.21951811795888	59.665735560705194	66.58828725834597	21983.833333333332	43.08468246946591	0.238326419898533	15923.83066389655	0.7243427669073433	22242.0	0.0	0.0	0.0	-3.203426503814917e-16	0.0	0.0	0.0	0.0	0.0	0.0	0.0	0.0	0.0	0.0	0.0	0.0	1.0	0.0	1.0	0.0	0.0	0.0	0.0	1.0	0.0	-3.2034265038149176e-16	0.0	1.0	1.0	1.0	1.0	0.0	0.0	0.0	1.0	1.0
0.7015724800964518	0.6740413380795882	21.659424411471306	32.13367369007544	40.024992192379	39.45883931389772	31.04834939252005	43.32435804486894	5645.833333333333	22.544101145356326	0.334121081426501	4589.150302008582	0.8128384298760588	5730.0	0.0	0.0	0.0	-3.203426503814917e-16	0.0	0.0	0.0	0.0	0.0	0.0	0.0	0.0	0.0	0.0	0.0	0.0	1.0	0.0	1.0	0.0	0.0	0.0	0.0	1.0	0.0	-3.2034265038149176e-16	0.0	1.0	1.0	1.0	1.0	0.0	0.0	0.0	1.0	1.0
0.9200917002446162	0.8244942859990444	23.767651723881464	28.826945349999686	29.68164415931166	29.966648127543394	30.01666203960727	34.0147027033899	3143.5833333333335	26.52343315993984	0.17287927046350474	6002.855027363628	1.9095581032357856	3435.0	0.0	0.0	0.0	-3.203426503814917e-16	0.0	0.0	0.0	0.0	0.0	0.0	0.0	0.0	0.0	0.0	0.0	0.0	1.0	0.0	1.0	0.0	0.0	0.0	0.0	1.0	0.0	-3.2034265038149176e-16	0.0	1.0	1.0	1.0	1.0	0.0	0.0	0.0	1.0	1.0
0.720849240535996	0.5877239983882115	21.06251509868345	35.83742565633834	33.28663395418648	33.015148038438355	29.206163733020468	37.3496987939662	1273.875	25.83338106713671	0.2844254932640778	1998.0214559053245	1.568459586619821	1372.0	0.0	0.0	0.0	-3.203426503814917e-16	0.0	0.0	0.0	0.0	0.0	0.0	0.0	0.0	0.0	0.0	0.0	0.0	1.0	0.0	1.0	0.0	0.0	0.0	0.0	1.0	0.0	-3.2034265038149176e-16	0.0	1.0	1.0	1.0	1.0	0.0	0.0	0.0	1.0	1.0
0.8398612957670257	0.8217057822518974	21.91649938323929	26.67195467844559	28.284271247461902	30.083217912982647	30.01666203960727	31.080540535840107	5488.083333333333	22.4007424168787	0.2836686865834373	5304.199596218301	0.9664939969117878	5482.0	0.0	0.0	0.0	-3.203426503814917e-16	0.0	0.0	0.0	0.0	0.0	0.0	0.0	0.0	0.0	0.0	0.0	0.0	1.0	0.0	1.0	0.0	0.0	0.0	0.0	1.0	0.0	-3.2034265038149176e-16	0.0	1.0	1.0	1.0	1.0	0.0	0.0	0.0	1.0	1.0
0.701817796553003	0.6300165745974105	13.843470031438297	21.97318386470145	24.186773244895647	24.020824298928627	20.0	24.779023386727733	1080.9583333333333	15.421171483178771	0.31892611931471143	1597.1045196621108	1.477489437300646	1154.0	0.0	0.0	0.0	-3.203426503814917e-16	0.0	0.0	0.0	0.0	0.0	0.0	0.0	0.0	0.0	0.0	0.0	0.0	1.0	0.0	1.0	0.0	0.0	0.0	0.0	1.0	0.0	-3.2034265038149176e-16	0.0	1.0	1.0	1.0	1.0	0.0	0.0	0.0	1.0	1.0
0.7635951611822832	0.56183756741637	34.65679811851836	61.68472905414438	71.19691004531025	66.12866246946176	65.79513659838392	81.30805618141414	20850.75	47.10216062458484	0.19843696970220878	18461.88290856911	0.8854301599975594	21480.0	0.0	0.0	0.0	-3.203426503814917e-16	0.0	0.0	0.0	0.0	0.0	0.0	0.0	0.0	0.0	0.0	0.0	0.0	1.0	0.0	1.0	0.0	0.0	0.0	0.0	1.0	0.0	-3.2034265038149176e-16	0.0	1.0	1.0	1.0	1.0	0.0	0.0	0.0	1.0	1.0
0.592875131887601	0.4280571852856317	36.29003528358173	84.7784747716974	58.69412236331676	83.86894538504703	87.93179174792243	96.81941953967706	29728.5	50.26304941149975	0.2808403109118798	16524.944534905393	0.55586203592194	30024.0	0.0	0.0	0.0	-3.203426503814917e-16	0.0	0.0	0.0	0.0	0.0	0.0	0.0	0.0	0.0	0.0	0.0	0.0	1.0	0.0	1.0	0.0	0.0	0.0	0.0	1.0	0.0	-3.2034265038149176e-16	0.0	1.0	1.0	1.0	1.0	0.0	0.0	0.0	1.0	1.0
0.727511907195983	0.6210999184932154	38.16696462760834	61.45060318185383	63.51377803280167	63.324560795950255	62.297672508690084	76.11832893594026	26854.958333333332	44.70604551917402	0.2853307882222493	15199.121158291751	0.5659707592778522	27084.0	0.0	0.0	0.0	-3.203426503814917e-16	0.0	0.0	0.0	0.0	0.0	0.0	0.0	0.0	0.0	0.0	0.0	0.0	1.0	0.0	1.0	0.0	0.0	0.0	0.0	1.0	0.0	-3.2034265038149176e-16	0.0	1.0	1.0	1.0	1.0	0.0	0.0	0.0	1.0	1.0
0.6785348622383399	0.4689039496136528	19.908337876445472	42.45717676903486	51.86520991955976	36.68787265568828	44.77722635447622	54.70831746635972	4839.833333333333	28.808674590005918	0.40374570525883197	3427.1239583040688	0.7081078463385245	4920.0	0.0	0.0	0.0	-3.203426503814917e-16	0.0	0.0	0.0	0.0	0.0	0.0	0.0	0.0	0.0	0.0	0.0	0.0	1.0	0.0	1.0	0.0	0.0	0.0	0.0	1.0	0.0	-3.2034265038149176e-16	0.0	1.0	1.0	1.0	1.0	0.0	0.0	0.0	1.0	1.0
0.7000561609139523	0.6032607553353401	47.691685550418576	79.05650272891987	73.24616030891995	79.75587752636166	66.91038783328041	82.68615361715648	25614.875	55.34399179569103	0.10524898917893921	39926.47950513241	1.5587224027106286	28390.0	0.0	0.0	0.0	-3.203426503814917e-16	0.0	0.0	0.0	0.0	0.0	0.0	0.0	0.0	0.0	0.0	0.0	0.0	1.0	0.0	1.0	0.0	0.0	0.0	0.0	1.0	0.0	-3.2034265038149176e-16	0.0	1.0	1.0	1.0	1.0	0.0	0.0	0.0	1.0	1.0
0.503275637705028	0.3750902615415412	31.634793522430282	84.33914917550248	74.51845409024533	84.64632301523794	71.19691004531025	98.09179374443104	27275.833333333332	42.445839084800504	0.3024282376015967	14489.29110385558	0.5312135078252023	27415.0	0.0	0.0	0.0	-3.203426503814917e-16	0.0	0.0	0.0	0.0	0.0	0.0	0.0	0.0	0.0	0.0	0.0	0.0	1.0	0.0	1.0	0.0	0.0	0.0	0.0	1.0	0.0	-3.2034265038149176e-16	0.0	1.0	1.0	1.0	1.0	0.0	0.0	0.0	1.0	1.0
0.8300936501557995	0.6154964031018233	43.50311526875678	70.67972298379124	71.80529228406496	78.29431652425353	67.11929677819934	81.01234473831751	31057.333333333332	58.67078924361602	0.15025255543819396	31800.823490498486	1.0239392786619956	31576.0	0.0	0.0	0.0	-3.203426503814917e-16	0.0	0.0	0.0	0.0	0.0	0.0	0.0	0.0	0.0	0.0	0.0	0.0	1.0	0.0	1.0	0.0	0.0	0.0	0.0	1.0	0.0	-3.2034265038149176e-16	0.0	1.0	1.0	1.0	1.0	0.0	0.0	0.0	1.0	1.0
0.7609392301267403	0.5155579681519455	32.589514756549995	63.21212505621714	67.08203932499369	72.24956747275377	55.78530272392541	72.44998274671983	48981.166666666664	48.1005857749531	0.42424005059546255	15260.140847411225	0.31155119173174506	49138.0	0.0	0.0	0.0	-3.203426503814917e-16	0.0	0.0	0.0	0.0	0.0	0.0	0.0	0.0	0.0	0.0	0.0	0.0	1.0	0.0	1.0	0.0	0.0	0.0	0.0	1.0	0.0	-3.2034265038149176e-16	0.0	1.0	1.0	1.0	1.0	0.0	0.0	0.0	1.0	1.0
0.8462874219981603	0.6142965751448546	35.06805490915081	57.08652193100957	56.938563381947034	67.80117993073571	61.40032573203501	68.39590631024637	23335.541666666668	48.31160547583553	0.15941548027587782	24772.255845824773	1.0615676378839047	24282.0	0.0	0.0	0.0	-3.203426503814917e-16	0.0	0.0	0.0	0.0	0.0	0.0	0.0	0.0	0.0	0.0	0.0	0.0	1.0	0.0	1.0	0.0	0.0	0.0	0.0	1.0	0.0	-3.2034265038149176e-16	0.0	1.0	1.0	1.0	1.0	0.0	0.0	0.0	1.0	1.0
0.8198099060556607	0.5990661731084264	46.80862876280892	78.13599041977108	71.58910531638176	98.89893831583835	99.18165152889924	99.44847912361456	71461.375	64.05665896559853	0.2870182434004392	29014.975032081496	0.4060231843017504	71958.0	0.0	0.0	0.0	-3.203426503814917e-16	0.0	0.0	0.0	0.0	0.0	0.0	0.0	0.0	0.0	0.0	0.0	0.0	1.0	0.0	1.0	0.0	0.0	0.0	0.0	1.0	0.0	-3.2034265038149176e-16	0.0	1.0	1.0	1.0	1.0	0.0	0.0	0.0	1.0	1.0
0.7210841474015443	0.5291621681915697	31.919528268114185	60.3208811718349	54.378304497290095	65.19202405202648	61.07372593840988	65.85590330410783	24207.5	43.49643117030243	0.21395016571166559	18914.932289658725	0.7813666132256005	24582.0	0.0	0.0	0.0	-3.203426503814917e-16	0.0	0.0	0.0	0.0	0.0	0.0	0.0	0.0	0.0	0.0	0.0	0.0	1.0	0.0	1.0	0.0	0.0	0.0	0.0	1.0	0.0	-3.2034265038149176e-16	0.0	1.0	1.0	1.0	1.0	0.0	0.0	0.0	1.0	1.0
0.6566829768587492	0.45856260750329436	21.44316130495676	46.7616873990379	38.01315561749642	54.378304497290095	50.00999900019995	54.415071441651165	8679.458333333334	30.70760408413847	0.3880818240618471	5262.869121651876	0.606359166612956	8748.0	0.0	0.0	0.0	-3.203426503814917e-16	0.0	0.0	0.0	0.0	0.0	0.0	0.0	0.0	0.0	0.0	0.0	0.0	1.0	0.0	1.0	0.0	0.0	0.0	0.0	1.0	0.0	-3.2034265038149176e-16	0.0	1.0	1.0	1.0	1.0	0.0	0.0	0.0	1.0	1.0
0.8793879009984101	0.7400883520383748	38.886102762200736	52.54251422157827	50.53711507397311	74.24957912338628	60.41522986797286	78.61297602813418	22739.5	46.205251294492825	0.2594712595557027	14959.44467253212	0.6578616360312285	23116.0	0.0	0.0	0.0	-3.203426503814917e-16	0.0	0.0	0.0	0.0	0.0	0.0	0.0	0.0	0.0	0.0	0.0	0.0	1.0	0.0	1.0	0.0	0.0	0.0	0.0	1.0	0.0	-3.2034265038149176e-16	0.0	1.0	1.0	1.0	1.0	0.0	0.0	0.0	1.0	1.0
0.5827308026359267	0.46037125214372415	44.489844532161605	96.63905885737678	67.20863039818622	96.51942809610924	95.13148795220224	97.06183596038146	72792.45833333333	56.31455633393973	0.30309262936738696	27816.31998190503	0.3821318941383699	73028.0	0.0	0.0	0.0	-3.203426503814917e-16	0.0	0.0	0.0	0.0	0.0	0.0	0.0	0.0	0.0	0.0	0.0	0.0	1.0	0.0	1.0	0.0	0.0	0.0	0.0	1.0	0.0	-3.2034265038149176e-16	0.0	1.0	1.0	1.0	1.0	0.0	0.0	0.0	1.0	1.0
0.8721698035729821	0.40221569374797683	23.103942362317298	57.44167301635408	48.25971404805462	48.104053883222775	49.658836071740545	50.17967716117751	6919.083333333333	50.09889267157701	0.28175141112888213	6232.329394127278	0.9007449533238668	6994.0	0.0	0.0	0.0	-3.203426503814917e-16	0.0	0.0	0.0	0.0	0.0	0.0	0.0	0.0	0.0	0.0	0.0	0.0	1.0	0.0	1.0	0.0	0.0	0.0	0.0	1.0	0.0	-3.2034265038149176e-16	0.0	1.0	1.0	1.0	1.0	0.0	0.0	0.0	1.0	1.0
0.9396792913983307	0.7279931416162287	24.53342677521582	33.70007953749232	37.94733192202055	39.6232255123179	39.21734310225516	40.47221268969612	17598.625	31.667266859858167	0.6579795528504238	4972.684262011902	0.2825609535979034	17636.0	0.0	0.0	0.0	-3.203426503814917e-16	0.0	0.0	0.0	0.0	0.0	0.0	0.0	0.0	0.0	0.0	0.0	0.0	1.0	0.0	1.0	0.0	0.0	0.0	0.0	1.0	0.0	-3.2034265038149176e-16	0.0	1.0	1.0	1.0	1.0	0.0	0.0	0.0	1.0	1.0
0.6695716529620587	0.5647041279149451	27.847715587091464	49.31381622782443	41.340053217188775	42.43819034784589	32.7566787083184	43.01162633521314	1774.4166666666667	33.0191334455316	0.23021609087272482	3078.82866471739	1.7351215881561395	1981.0	0.0	0.0	0.0	-3.203426503814917e-16	0.0	0.0	0.0	0.0	0.0	0.0	0.0	0.0	0.0	0.0	0.0	0.0	1.0	0.0	1.0	0.0	0.0	0.0	0.0	1.0	0.0	-3.2034265038149176e-16	0.0	1.0	1.0	1.0	1.0	0.0	0.0	0.0	1.0	1.0
0.850901493817641	0.6973888955560674	28.58016608868925	40.9816764660422	40.311288741492746	38.897300677553446	35.84689665786984	41.6293165929973	3863.4166666666665	34.87136972410657	0.3022006480843412	3940.0623926376197	1.019838845401338	3962.0	0.0	0.0	0.0	-3.203426503814917e-16	0.0	0.0	0.0	0.0	0.0	0.0	0.0	0.0	0.0	0.0	0.0	0.0	1.0	0.0	1.0	0.0	0.0	0.0	0.0	1.0	0.0	-3.2034265038149176e-16	0.0	1.0	1.0	1.0	1.0	0.0	0.0	0.0	1.0	1.0
0.781380873074096	0.69903377438055	24.404451019760863	34.91169084267339	39.35733730830886	40.8166632639171	31.04834939252005	41.255302689472536	14013.458333333334	27.279327471141052	0.5499025420944158	5111.659870419126	0.36476790730951797	14042.0	0.0	0.0	0.0	-3.203426503814917e-16	0.0	0.0	0.0	0.0	0.0	0.0	0.0	0.0	0.0	0.0	0.0	0.0	1.0	0.0	1.0	0.0	0.0	0.0	0.0	1.0	0.0	-3.2034265038149176e-16	0.0	1.0	1.0	1.0	1.0	0.0	0.0	0.0	1.0	1.0
0.5797519539749517	0.2980389442541997	7.711263317600456	25.873341273895605	28.284271247461902	29.120439557122072	17.204650534085253	29.563490998188964	1261.0833333333333	15.000120159401746	0.5180452073503045	1089.6298405134035	0.8640426938585107	1288.0	0.0	0.0	0.0	-3.203426503814917e-16	0.0	0.0	0.0	0.0	0.0	0.0	0.0	0.0	0.0	0.0	0.0	0.0	1.0	0.0	1.0	0.0	0.0	0.0	0.0	1.0	0.0	-3.2034265038149176e-16	0.0	1.0	1.0	1.0	1.0	0.0	0.0	0.0	1.0	1.0
0.40737711971559903	0.27413789110912734	19.802455397519367	72.23538241065886	68.06614430096654	34.48187929913333	77.20103626247513	83.23460818673925	5125.0	29.427042028009044	0.26921565511722595	5339.65330728694	1.0418835721535493	5352.0	0.0	0.0	0.0	-3.203426503814917e-16	0.0	0.0	0.0	0.0	0.0	0.0	0.0	0.0	0.0	0.0	0.0	0.0	1.0	0.0	1.0	0.0	0.0	0.0	0.0	1.0	0.0	-3.2034265038149176e-16	0.0	1.0	1.0	1.0	1.0	0.0	0.0	0.0	1.0	1.0
0.46988617940543115	0.3273420364583643	27.03538713688945	82.59063647735377	80.2807573457052	58.215118311311535	87.92041856133307	103.4842983258813	18297.916666666668	38.808198629006604	0.3559967970633076	9432.767516838345	0.5155104643154281	18501.0	0.0	0.0	0.0	-3.203426503814917e-16	0.0	0.0	0.0	0.0	0.0	0.0	0.0	0.0	0.0	0.0	0.0	0.0	1.0	0.0	1.0	0.0	0.0	0.0	0.0	1.0	0.0	-3.2034265038149176e-16	0.0	1.0	1.0	1.0	1.0	0.0	0.0	0.0	1.0	1.0
0.17994087925162042	0.11825576589541355	15.130949078525164	127.951047155765	66.09841147864296	32.31098884280702	75.8946638440411	84.61678320522472	3879.9583333333335	23.023623926373897	0.3287193170924388	3632.538893483203	0.9362314183313488	3989.0	0.0	0.0	0.0	-3.203426503814917e-16	0.0	0.0	0.0	0.0	0.0	0.0	0.0	0.0	0.0	0.0	0.0	0.0	1.0	0.0	1.0	0.0	0.0	0.0	0.0	1.0	0.0	-3.2034265038149176e-16	0.0	1.0	1.0	1.0	1.0	0.0	0.0	0.0	1.0	1.0
0.1913055896603258	0.10061468216720149	7.620738572025914	75.74181429467491	18.24828759089466	13.416407864998739	19.313207915827967	74.08778576796583	70.04166666666667	14.489832445585677	0.40006713772837865	205.3945393667916	2.932462192030338	90.0	0.0	0.0	0.0	-3.203426503814917e-16	0.0	0.0	0.0	0.0	0.0	0.0	0.0	0.0	0.0	0.0	0.0	0.0	1.0	0.0	1.0	0.0	0.0	0.0	0.0	1.0	0.0	-3.2034265038149176e-16	0.0	1.0	1.0	1.0	1.0	0.0	0.0	0.0	1.0	1.0
0.3544160494448996	0.33077182166853913	28.270302618447797	85.46768728920625	56.515484603779164	41.677331968349414	70.43436661176133	73.30757123244501	13860.458333333334	30.29112008423254	0.2047820159302344	13626.28196939039	0.9831047171521183	14436.0	0.0	0.0	0.0	-3.203426503814917e-16	0.0	0.0	0.0	0.0	0.0	0.0	0.0	0.0	0.0	0.0	0.0	0.0	1.0	0.0	1.0	0.0	0.0	0.0	0.0	1.0	0.0	-3.2034265038149176e-16	0.0	1.0	1.0	1.0	1.0	0.0	0.0	0.0	1.0	1.0
0.5584047639590362	0.43359866791074314	44.33839216418376	102.25675364231255	78.31347265956222	80.36168241145776	99.85990186255943	105.28532661297109	86560.91666666667	57.10065838085285	0.295159613175628	32060.85425895425	0.37038487453195384	86750.0	0.0	0.0	0.0	-3.203426503814917e-16	0.0	0.0	0.0	0.0	0.0	0.0	0.0	0.0	0.0	0.0	0.0	0.0	1.0	0.0	1.0	0.0	0.0	0.0	0.0	1.0	0.0	-3.2034265038149176e-16	0.0	1.0	1.0	1.0	1.0	0.0	0.0	0.0	1.0	1.0
0.3523807538490641	0.339372947459054	26.599548940499893	78.37851879372083	48.877397639399746	38.600518131237564	64.38167441127949	70.22107945624305	9983.875	27.619081538104382	0.24645749561869043	9097.907494180808	0.9112601564203086	10046.0	0.0	0.0	0.0	-3.203426503814917e-16	0.0	0.0	0.0	0.0	0.0	0.0	0.0	0.0	0.0	0.0	0.0	0.0	1.0	0.0	1.0	0.0	0.0	0.0	0.0	1.0	0.0	-3.2034265038149176e-16	0.0	1.0	1.0	1.0	1.0	0.0	0.0	0.0	1.0	1.0
0.2712520777092333	0.17042787651781235	14.722550596972493	86.38581256648914	22.825424421026653	29.206163733020468	47.38143096192854	61.36774397026503	1388.0	23.432331143260576	0.3447201693386145	1745.5960110297697	1.2576340137102087	1456.0	0.0	0.0	0.0	-3.203426503814917e-16	0.0	0.0	0.0	0.0	0.0	0.0	0.0	0.0	0.0	0.0	0.0	0.0	1.0	0.0	1.0	0.0	0.0	0.0	0.0	1.0	0.0	-3.2034265038149176e-16	0.0	1.0	1.0	1.0	1.0	0.0	0.0	0.0	1.0	1.0
0.5908678436866088	0.5647016557157867	41.37312208878889	73.26545206662526	59.61543424315552	66.76076692189807	75.28612089887484	79.36623967405788	16827.583333333332	43.290199679331465	0.10530935910324227	30155.392671671554	1.7920215918311635	18842.0	0.0	0.0	0.0	-3.203426503814917e-16	0.0	0.0	0.0	0.0	0.0	0.0	0.0	0.0	0.0	0.0	0.0	0.0	1.0	0.0	1.0	0.0	0.0	0.0	0.0	1.0	0.0	-3.2034265038149176e-16	0.0	1.0	1.0	1.0	1.0	0.0	0.0	0.0	1.0	1.0
0.8701253912493538	0.7213184935747451	50.14282650357691	69.51551492195448	75.66372975210778	84.38601779915912	76.55063683601855	95.09994742374992	38216.583333333336	60.48721461936593	0.23575406664786178	23273.382283576564	0.6089864727199988	38433.0	0.0	0.0	0.0	-3.203426503814917e-16	0.0	0.0	0.0	0.0	0.0	0.0	0.0	0.0	0.0	0.0	0.0	0.0	1.0	0.0	1.0	0.0	0.0	0.0	0.0	1.0	0.0	-3.2034265038149176e-16	0.0	1.0	1.0	1.0	1.0	0.0	0.0	0.0	1.0	1.0
0.585955208748909	0.4945447583520751	37.885251525419335	76.6063149706829	57.9396237474839	66.76076692189807	75.23961722390672	77.85884663928692	22340.375	44.88786928013118	0.16321258516943934	23503.044341670768	1.052043412058695	22196.0	0.0	0.0	0.0	-3.203426503814917e-16	0.0	0.0	0.0	0.0	0.0	0.0	0.0	0.0	0.0	0.0	0.0	0.0	1.0	0.0	1.0	0.0	0.0	0.0	0.0	1.0	0.0	-3.2034265038149176e-16	0.0	1.0	1.0	1.0	1.0	0.0	0.0	0.0	1.0	1.0
0.4976084040186058	0.3778208702171691	25.067963364224173	66.34880532093227	49.9799959983992	59.464274989274024	62.16912416947821	73.98648525237566	24577.791666666668	33.01572312429029	0.3482337937294983	11739.28868749841	0.4776380582401827	24766.0	0.0	0.0	0.0	-3.203426503814917e-16	0.0	0.0	0.0	0.0	0.0	0.0	0.0	0.0	0.0	0.0	0.0	0.0	1.0	0.0	1.0	0.0	0.0	0.0	0.0	1.0	0.0	-3.2034265038149176e-16	0.0	1.0	1.0	1.0	1.0	0.0	0.0	0.0	1.0	1.0
0.879043592196003	0.5471991483072922	17.780250383811065	32.493198205466065	31.76476034853718	29.732137494637012	30.0	33.71943060017473	2160.25	28.56293767246961	0.2591273230620458	3118.6999392391695	1.4436754723940144	2318.0	0.0	0.0	0.0	-3.203426503814917e-16	0.0	0.0	0.0	0.0	0.0	0.0	0.0	0.0	0.0	0.0	0.0	0.0	1.0	0.0	1.0	0.0	0.0	0.0	0.0	1.0	0.0	-3.2034265038149176e-16	0.0	1.0	1.0	1.0	1.0	0.0	0.0	0.0	1.0	1.0
0.5929377153756247	0.4236052162689194	16.939305696236808	39.98842565121564	30.805843601498726	29.154759474226502	35.4682957019364	39.67366884975475	2564.1666666666665	23.71064574709983	0.30898430399841187	2932.098390609338	1.1434897850930146	2643.0	0.0	0.0	0.0	-3.203426503814917e-16	0.0	0.0	0.0	0.0	0.0	0.0	0.0	0.0	0.0	0.0	0.0	0.0	1.0	0.0	1.0	0.0	0.0	0.0	0.0	1.0	0.0	-3.2034265038149176e-16	0.0	1.0	1.0	1.0	1.0	0.0	0.0	0.0	1.0	1.0
0.9328587264855819	0.6372904123682005	16.453783410673697	25.818344496241018	30.083217912982647	28.861739379323623	26.419689627245813	32.78719262151	4319.666666666667	24.08486796672943	0.37688504241189397	3403.3664460425844	0.7878770999404084	4351.0	0.0	0.0	0.0	-3.203426503814917e-16	0.0	0.0	0.0	0.0	0.0	0.0	0.0	0.0	0.0	0.0	0.0	0.0	1.0	0.0	1.0	0.0	0.0	0.0	0.0	1.0	0.0	-3.2034265038149176e-16	0.0	1.0	1.0	1.0	1.0	0.0	0.0	0.0	1.0	1.0
0.8190276664384174	0.46462904274280925	9.663120344300555	20.797495324995168	22.135943621178654	22.135943621178654	22.847319317591726	25.88435821108957	1192.0	17.03372406379469	0.44858934072354034	1211.9536519125404	1.0167396408662253	1226.0	0.0	0.0	0.0	-3.203426503814917e-16	0.0	0.0	0.0	0.0	0.0	0.0	0.0	0.0	0.0	0.0	0.0	0.0	1.0	0.0	1.0	0.0	0.0	0.0	0.0	1.0	0.0	-3.2034265038149176e-16	0.0	1.0	1.0	1.0	1.0	0.0	0.0	0.0	1.0	1.0
0.9082727606903994	0.6981904015584288	43.90421621830595	62.88286994537231	62.22539674441618	77.3692445355388	68.24954212300622	77.5306391048081	34993.208333333336	57.11479788541865	0.21945733022076527	23575.262721164585	0.6737096666471589	35374.0	0.0	0.0	0.0	-3.203426503814917e-16	0.0	0.0	0.0	0.0	0.0	0.0	0.0	0.0	0.0	0.0	0.0	0.0	1.0	0.0	1.0	0.0	0.0	0.0	0.0	1.0	0.0	-3.2034265038149176e-16	0.0	1.0	1.0	1.0	1.0	0.0	0.0	0.0	1.0	1.0
0.7294288404017175	0.46289016425901913	43.815046219871704	94.65538393975066	70.51950084905593	93.94147114027967	81.88406438373708	94.28149341201592	45955.375	69.04436694495168	0.27631353409727594	22454.644123283244	0.4886184504703366	46254.0	0.0	0.0	0.0	-3.203426503814917e-16	0.0	0.0	0.0	0.0	0.0	0.0	0.0	0.0	0.0	0.0	0.0	0.0	1.0	0.0	1.0	0.0	0.0	0.0	0.0	1.0	0.0	-3.2034265038149176e-16	0.0	1.0	1.0	1.0	1.0	0.0	0.0	0.0	1.0	1.0
0.7175914327897293	0.6644511230501665	37.47142291559923	56.39455125545797	52.478567053607705	78.26237921249263	58.855755878248644	78.67019766086774	39894.458333333336	40.46824683693791	0.38253292214365636	14760.135860989836	0.3699796031234038	40011.0	0.0	0.0	0.0	-3.203426503814917e-16	0.0	0.0	0.0	0.0	0.0	0.0	0.0	0.0	0.0	0.0	0.0	0.0	1.0	0.0	1.0	0.0	0.0	0.0	0.0	1.0	0.0	-3.2034265038149176e-16	0.0	1.0	1.0	1.0	1.0	0.0	0.0	0.0	1.0	1.0
0.6513029803290947	0.42609549094158083	22.36369550666749	52.48517288284008	26.076809620810597	61.40032573203501	123.0447073221762	135.2553141285029	3621.2916666666665	34.18374952168153	0.3770704513595	3024.3865209648566	0.835167890176808	3719.0	0.0	0.0	0.0	-3.203426503814917e-16	0.0	0.0	0.0	0.0	0.0	0.0	0.0	0.0	0.0	0.0	0.0	0.0	1.0	0.0	1.0	0.0	0.0	0.0	0.0	1.0	0.0	-3.2034265038149176e-16	0.0	1.0	1.0	1.0	1.0	0.0	0.0	0.0	1.0	1.0
0.6655828861115385	0.5036472675889836	23.94354225311677	47.540300114675915	41.97618372363071	51.78802950489621	57.77542730261716	58.44655678480983	10576.583333333334	31.642010156934703	0.16861294573843516	13819.430277671652	1.306606286939385	10996.0	0.0	0.0	0.0	-3.203426503814917e-16	0.0	0.0	0.0	0.0	0.0	0.0	0.0	0.0	0.0	0.0	0.0	0.0	1.0	0.0	1.0	0.0	0.0	0.0	0.0	1.0	0.0	-3.2034265038149176e-16	0.0	1.0	1.0	1.0	1.0	0.0	0.0	0.0	1.0	1.0
0.8671489782630977	0.2947071160652724	14.23750669189712	48.31069870991431	38.47076812334269	52.46903848937962	55.97320787662612	57.28874234961002	4711.125	41.89257302547855	0.2915059518634845	4662.1522253854155	0.989604866223124	4809.0	0.0	0.0	0.0	-3.203426503814917e-16	0.0	0.0	0.0	0.0	0.0	0.0	0.0	0.0	0.0	0.0	0.0	0.0	1.0	0.0	1.0	0.0	0.0	0.0	0.0	1.0	0.0	-3.2034265038149176e-16	0.0	1.0	1.0	1.0	1.0	0.0	0.0	0.0	1.0	1.0
0.6125064538201215	0.26603762854213425	15.650656168866854	58.82873131380417	42.04759208325728	50.80354318352215	55.00909015790027	56.231663678038196	5952.916666666667	36.03297759975492	0.20239071300253306	7848.381031170902	1.318409356394636	6181.0	0.0	0.0	0.0	-3.203426503814917e-16	0.0	0.0	0.0	0.0	0.0	0.0	0.0	0.0	0.0	0.0	0.0	0.0	1.0	0.0	1.0	0.0	0.0	0.0	0.0	1.0	0.0	-3.2034265038149176e-16	0.0	1.0	1.0	1.0	1.0	0.0	0.0	0.0	1.0	1.0
0.6075595642667012	0.3478073856442573	15.546038554660306	44.69726404993893	32.2490309931942	42.44997055358225	46.32493928760188	49.60846701924985	3491.7083333333335	27.156250270094585	0.2611808751054075	4261.5546096326	1.2204784027777997	3615.0	0.0	0.0	0.0	-3.203426503814917e-16	0.0	0.0	0.0	0.0	0.0	0.0	0.0	0.0	0.0	0.0	0.0	0.0	1.0	0.0	1.0	0.0	0.0	0.0	0.0	1.0	0.0	-3.2034265038149176e-16	0.0	1.0	1.0	1.0	1.0	0.0	0.0	0.0	1.0	1.0
0.8644270543146162	0.7098131914682695	21.478828207847446	30.25983239818051	32.28002478313795	34.0147027033899	38.28837943815329	38.301436004411116	3908.9583333333335	26.157417784013166	0.26854132757226523	4468.691293187659	1.1431923576880436	4008.0	0.0	0.0	0.0	-3.203426503814917e-16	0.0	0.0	0.0	0.0	0.0	0.0	0.0	0.0	0.0	0.0	0.0	0.0	1.0	0.0	1.0	0.0	0.0	0.0	0.0	1.0	0.0	-3.2034265038149176e-16	0.0	1.0	1.0	1.0	1.0	0.0	0.0	0.0	1.0	1.0
0.7325690805442009	0.6153314412379691	50.173849675335255	81.53955139102239	85.47514258543241	95.524865872714	107.83784122468327	107.8424777163433	132425.54166666666	59.73335419050788	0.4212689141942746	29824.45730351516	0.22521680431247493	132540.0	0.0	0.0	0.0	-3.203426503814917e-16	0.0	0.0	0.0	0.0	0.0	0.0	0.0	0.0	0.0	0.0	0.0	0.0	1.0	0.0	1.0	0.0	0.0	0.0	0.0	1.0	0.0	-3.2034265038149176e-16	0.0	1.0	1.0	1.0	1.0	0.0	0.0	0.0	1.0	1.0
0.9813269727876789	0.7521156496120116	15.005246386148546	19.950716879630402	21.400934559032695	22.20360331117452	22.135943621178654	23.430749027719962	2166.6666666666665	19.57817660043175	0.41714030998011514	1941.169085446224	0.8959241932828726	2182.0	0.0	0.0	0.0	-3.203426503814917e-16	0.0	0.0	0.0	0.0	0.0	0.0	0.0	0.0	0.0	0.0	0.0	0.0	1.0	0.0	1.0	0.0	0.0	0.0	0.0	1.0	0.0	-3.2034265038149176e-16	0.0	1.0	1.0	1.0	1.0	0.0	0.0	0.0	1.0	1.0
0.7702208623744666	0.6384947828884838	7.867638586620776	12.32216581477518	13.92838827718412	11.40175425099138	13.152946437965905	14.212670403551895	565.0416666666666	9.49078918017731	0.7377968786992309	447.98928541368616	0.7928429208707668	578.0	0.0	0.0	0.0	-3.203426503814917e-16	0.0	0.0	0.0	0.0	0.0	0.0	0.0	0.0	0.0	0.0	0.0	0.0	1.0	0.0	1.0	0.0	0.0	0.0	0.0	1.0	0.0	-3.2034265038149176e-16	0.0	1.0	1.0	1.0	1.0	0.0	0.0	0.0	1.0	1.0
0.7060919361137883	0.589398124623386	50.3695299813326	85.45926408150305	78.0	100.43903623591775	82.00609733428362	102.31813133555558	83807.16666666667	60.34209723416802	0.18951042296355425	48869.5637864016	0.5831191499502023	84312.0	0.0	0.0	0.0	-3.203426503814917e-16	0.0	0.0	0.0	0.0	0.0	0.0	0.0	0.0	0.0	0.0	0.0	0.0	1.0	0.0	1.0	0.0	0.0	0.0	0.0	1.0	0.0	-3.2034265038149176e-16	0.0	1.0	1.0	1.0	1.0	0.0	0.0	0.0	1.0	1.0
0.6098761773479465	0.42975939610934916	41.31140028368484	96.1268110893693	64.88451279003334	85.86617494683223	85.07055894961546	91.53687781435414	14780.625	58.62545208783274	0.23951055420046313	12160.590605629828	0.822738592287527	15098.0	0.0	0.0	0.0	-3.203426503814917e-16	0.0	0.0	0.0	0.0	0.0	0.0	0.0	0.0	0.0	0.0	0.0	0.0	1.0	0.0	1.0	0.0	0.0	0.0	0.0	1.0	0.0	-3.2034265038149176e-16	0.0	1.0	1.0	1.0	1.0	0.0	0.0	0.0	1.0	1.0
0.6138391860424934	0.568388568459497	48.949308416077976	86.11944562633487	65.79513659838392	98.00510190801293	78.74642849044012	100.20479030465559	49999.375	52.86349040570017	0.20781473671582762	31582.81479482548	0.6316641916989059	50530.0	0.0	0.0	0.0	-3.203426503814917e-16	0.0	0.0	0.0	0.0	0.0	0.0	0.0	0.0	0.0	0.0	0.0	0.0	1.0	0.0	1.0	0.0	0.0	0.0	0.0	1.0	0.0	-3.2034265038149176e-16	0.0	1.0	1.0	1.0	1.0	0.0	0.0	0.0	1.0	1.0
0.4882442454620637	0.3537261532799554	27.823632231714107	78.65867981125271	61.554853586049575	72.91776189653656	68.96375859826666	85.06468127254695	21439.541666666668	38.40464777348714	0.38312071548778165	9741.49220305607	0.45437035709591445	21543.0	0.0	0.0	0.0	-3.203426503814917e-16	0.0	0.0	0.0	0.0	0.0	0.0	0.0	0.0	0.0	0.0	0.0	0.0	1.0	0.0	1.0	0.0	0.0	0.0	0.0	1.0	0.0	-3.2034265038149176e-16	0.0	1.0	1.0	1.0	1.0	0.0	0.0	0.0	1.0	1.0
0.4302180683296727	0.35664076728933075	27.317049175568552	76.59541948385038	74.95331880577403	76.53757247260981	39.20459156782532	81.2219182240853	13681.5	32.95273341324309	0.23203620513329815	11922.04747425194	0.871399150257789	14095.0	0.0	0.0	0.0	-3.203426503814917e-16	0.0	0.0	0.0	0.0	0.0	0.0	0.0	0.0	0.0	0.0	0.0	0.0	1.0	0.0	1.0	0.0	0.0	0.0	0.0	1.0	0.0	-3.2034265038149176e-16	0.0	1.0	1.0	1.0	1.0	0.0	0.0	0.0	1.0	1.0
0.8064576066399137	0.6342487685181263	59.05614738150211	93.11196223444355	102.88342918079665	115.24755962709145	112.08925015361643	128.22246293064254	175347.875	75.09085021313538	0.33694159026016074	44963.81731578359	0.2564263599760396	175543.0	0.0	0.0	0.0	-3.203426503814917e-16	0.0	0.0	0.0	0.0	0.0	0.0	0.0	0.0	0.0	0.0	0.0	0.0	1.0	0.0	1.0	0.0	0.0	0.0	0.0	1.0	0.0	-3.2034265038149176e-16	0.0	1.0	1.0	1.0	1.0	0.0	0.0	0.0	1.0	1.0
0.43106512163503324	0.3643291000147725	27.005319884518592	74.12342270607428	66.64082832618455	62.93647591023825	40.607881008493905	67.54257916307313	15442.625	31.952022224798892	0.2847429189838247	10532.026470338145	0.682010116177667	15535.0	0.0	0.0	0.0	-3.203426503814917e-16	0.0	0.0	0.0	0.0	0.0	0.0	0.0	0.0	0.0	0.0	0.0	0.0	1.0	0.0	1.0	0.0	0.0	0.0	0.0	1.0	0.0	-3.2034265038149176e-16	0.0	1.0	1.0	1.0	1.0	0.0	0.0	0.0	1.0	1.0
0.3165168765761731	0.27659672092342286	15.078759003905528	54.515320910402814	45.17742799230607	41.0	18.35755975068582	46.75467891024384	1889.5416666666667	17.255019100108438	0.43892331695625797	1683.9652323689597	0.8912030160941814	1943.0	0.0	0.0	0.0	-3.203426503814917e-16	0.0	0.0	0.0	0.0	0.0	0.0	0.0	0.0	0.0	0.0	0.0	0.0	1.0	0.0	1.0	0.0	0.0	0.0	0.0	1.0	0.0	-3.2034265038149176e-16	0.0	1.0	1.0	1.0	1.0	0.0	0.0	0.0	1.0	1.0
0.547759773413301	0.27184756202333765	11.50422015964216	42.318643853258244	29.274562336608895	53.53503525729669	35.6931365951495	53.76802023508026	2424.1666666666665	23.18045076821892	0.5266443786033553	1657.0730533965695	0.6835639959009568	2480.0	0.0	0.0	0.0	-3.203426503814917e-16	0.0	0.0	0.0	0.0	0.0	0.0	0.0	0.0	0.0	0.0	0.0	0.0	1.0	0.0	1.0	0.0	0.0	0.0	0.0	1.0	0.0	-3.2034265038149176e-16	0.0	1.0	1.0	1.0	1.0	0.0	0.0	0.0	1.0	1.0
0.4610484612308456	0.36030569518096345	37.86210330419141	105.08327736861105	59.23681287847955	72.18032973047436	86.76404785393545	100.66777041337511	10632.125	48.44848333189226	0.15521934202119098	15064.394107423663	1.416875187925618	11316.0	0.0	0.0	0.0	-3.203426503814917e-16	0.0	0.0	0.0	0.0	0.0	0.0	0.0	0.0	0.0	0.0	0.0	0.0	1.0	0.0	1.0	0.0	0.0	0.0	0.0	1.0	0.0	-3.2034265038149176e-16	0.0	1.0	1.0	1.0	1.0	0.0	0.0	0.0	1.0	1.0
0.67190936376438	0.4052289137075654	30.064050589557596	74.19028991414321	60.41522986797286	71.449282711585	76.15773105863909	91.79324593890337	30574.291666666668	49.84915049370686	0.407240899622674	11611.019091854681	0.37976412400466125	30685.0	0.0	0.0	0.0	-3.203426503814917e-16	0.0	0.0	0.0	0.0	0.0	0.0	0.0	0.0	0.0	0.0	0.0	0.0	1.0	0.0	1.0	0.0	0.0	0.0	0.0	1.0	0.0	-3.2034265038149176e-16	0.0	1.0	1.0	1.0	1.0	0.0	0.0	0.0	1.0	1.0
0.6155090488476233	0.3503110482298907	10.540406246476088	30.08870630754122	26.076809620810597	22.47220505424423	19.235384061671343	27.313000567495326	816.8333333333334	18.51987100041018	0.4791453178947964	881.9402781088259	1.079706522883688	852.0	0.0	0.0	0.0	-3.203426503814917e-16	0.0	0.0	0.0	0.0	0.0	0.0	0.0	0.0	0.0	0.0	0.0	0.0	1.0	0.0	1.0	0.0	0.0	0.0	0.0	1.0	0.0	-3.2034265038149176e-16	0.0	1.0	1.0	1.0	1.0	0.0	0.0	0.0	1.0	1.0
0.7122204051681913	0.6162813282581635	42.66800606358864	69.23462403799257	60.4648658313239	71.17583859709698	63.51377803280167	81.49846624323675	18413.25	49.31031198400647	0.1254067821228521	26889.541688854813	1.4603365342269732	19532.0	0.0	0.0	0.0	-3.203426503814917e-16	0.0	0.0	0.0	0.0	0.0	0.0	0.0	0.0	0.0	0.0	0.0	0.0	1.0	0.0	1.0	0.0	0.0	0.0	0.0	1.0	0.0	-3.2034265038149176e-16	0.0	1.0	1.0	1.0	1.0	0.0	0.0	0.0	1.0	1.0
0.8068166590188861	0.701524739844055	52.81886076711991	75.29151541948649	67.35725647619564	77.87810988975015	70.2922470831599	84.72307831990054	25511.041666666668	60.746448923219035	0.1541774824415096	27182.03512847889	1.0655007930936657	26297.0	0.0	0.0	0.0	-3.203426503814917e-16	0.0	0.0	0.0	0.0	0.0	0.0	0.0	0.0	0.0	0.0	0.0	0.0	1.0	0.0	1.0	0.0	0.0	0.0	0.0	1.0	0.0	-3.2034265038149176e-16	0.0	1.0	1.0	1.0	1.0	0.0	0.0	0.0	1.0	1.0
0.7835484602644386	0.6949048308934009	40.50836693178038	58.29340239252762	61.61980201201558	67.53517601961218	63.245553203367585	73.85120175054702	43708.916666666664	45.675705688240356	0.21740577408793715	27601.101352843718	0.6314753020152727	43673.0	0.0	0.0	0.0	-3.203426503814917e-16	0.0	0.0	0.0	0.0	0.0	0.0	0.0	0.0	0.0	0.0	0.0	0.0	1.0	0.0	1.0	0.0	0.0	0.0	0.0	1.0	0.0	-3.2034265038149176e-16	0.0	1.0	1.0	1.0	1.0	0.0	0.0	0.0	1.0	1.0
0.6436863230713185	0.5600661274298614	29.952411826069525	53.48013450397524	56.08029957123981	60.92618484691127	52.81098370604357	72.6773692424265	13338.666666666666	34.424431136223376	0.2965821592952947	9170.944139490575	0.6875457921449352	13519.0	0.0	0.0	0.0	-3.203426503814917e-16	0.0	0.0	0.0	0.0	0.0	0.0	0.0	0.0	0.0	0.0	0.0	0.0	1.0	0.0	1.0	0.0	0.0	0.0	0.0	1.0	0.0	-3.2034265038149176e-16	0.0	1.0	1.0	1.0	1.0	0.0	0.0	0.0	1.0	1.0
0.6938894887516384	0.4911967339019841	19.544068897400386	39.788678442842226	29.832867780352597	39.11521443121589	32.28002478313795	40.13726448077895	1540.75	27.608945742807126	0.20346991971199188	3170.579848668465	2.0578159004825345	1676.0	0.0	0.0	0.0	-3.203426503814917e-16	0.0	0.0	0.0	0.0	0.0	0.0	0.0	0.0	0.0	0.0	0.0	0.0	1.0	0.0	1.0	0.0	0.0	0.0	0.0	1.0	0.0	-3.2034265038149176e-16	0.0	1.0	1.0	1.0	1.0	0.0	0.0	0.0	1.0	1.0
0.7736396186835643	0.729722299962308	48.17257087109185	66.01493591956843	51.62363799656123	72.71863585079137	58.240879114244144	77.49838707999025	9158.458333333334	51.071769852234844	0.11286830491188049	18755.430525189346	2.047880750510886	9835.0	0.0	0.0	0.0	-3.203426503814917e-16	0.0	0.0	0.0	0.0	0.0	0.0	0.0	0.0	0.0	0.0	0.0	0.0	1.0	0.0	1.0	0.0	0.0	0.0	0.0	1.0	0.0	-3.2034265038149176e-16	0.0	1.0	1.0	1.0	1.0	0.0	0.0	0.0	1.0	1.0
0.7747059681159905	0.6286991098636078	34.22564309587937	54.4388286207442	51.419840528729765	69.46221994724903	55.08175741568164	73.74279625834649	49031.416666666664	42.17408542973413	0.4082921113744265	15867.04657404196	0.32360979251144	48928.0	0.0	0.0	0.0	-3.203426503814917e-16	0.0	0.0	0.0	0.0	0.0	0.0	0.0	0.0	0.0	0.0	0.0	0.0	1.0	0.0	1.0	0.0	0.0	0.0	0.0	1.0	0.0	-3.2034265038149176e-16	0.0	1.0	1.0	1.0	1.0	0.0	0.0	0.0	1.0	1.0
0.5960000309846413	0.4248674935252844	10.536122969312647	24.798609283780447	29.546573405388315	19.697715603592208	24.08318915758459	30.23243291566195	631.75	14.779971901509159	0.32586249251031874	1092.6470975748189	1.7295561497029186	689.0	0.0	0.0	0.0	-3.203426503814917e-16	0.0	0.0	0.0	0.0	0.0	0.0	0.0	0.0	0.0	0.0	0.0	0.0	1.0	0.0	1.0	0.0	0.0	0.0	0.0	1.0	0.0	-3.2034265038149176e-16	0.0	1.0	1.0	1.0	1.0	0.0	0.0	0.0	1.0	1.0
0.6417489150700536	0.5856048542234115	20.01212012161158	34.17341911919475	42.05948168962618	40.01249804748511	35.38361202590826	42.391036788453285	4687.416666666667	21.930754643977455	0.2783109416772834	4866.7930997732465	1.0382676527098962	4875.0	0.0	0.0	0.0	-3.203426503814917e-16	0.0	0.0	0.0	0.0	0.0	0.0	0.0	0.0	0.0	0.0	0.0	0.0	1.0	0.0	1.0	0.0	0.0	0.0	0.0	1.0	0.0	-3.2034265038149176e-16	0.0	1.0	1.0	1.0	1.0	0.0	0.0	0.0	1.0	1.0
0.6990013467823611	0.5755776207715528	31.39766160660716	54.54983041995115	57.56735185849702	55.44366510251645	39.81205847478876	58.08614292583042	10704.958333333334	38.13040493029526	0.2027341846846403	11586.362902358467	1.0823361045956243	10895.0	0.0	0.0	0.0	-3.203426503814917e-16	0.0	0.0	0.0	0.0	0.0	0.0	0.0	0.0	0.0	0.0	0.0	0.0	1.0	0.0	1.0	0.0	0.0	0.0	0.0	1.0	0.0	-3.2034265038149176e-16	0.0	1.0	1.0	1.0	1.0	0.0	0.0	0.0	1.0	1.0
0.7251319908285527	0.6029635463885625	25.33402127009004	42.01584228736153	98.00510190801293	42.37924020083418	33.61547262794322	104.92378186092989	11058.583333333334	30.46703136417296	0.30154025889292213	7960.465865472913	0.7198449951069301	11120.0	0.0	0.0	0.0	-3.203426503814917e-16	0.0	0.0	0.0	0.0	0.0	0.0	0.0	0.0	0.0	0.0	0.0	0.0	1.0	0.0	1.0	0.0	0.0	0.0	0.0	1.0	0.0	-3.2034265038149176e-16	0.0	1.0	1.0	1.0	1.0	0.0	0.0	0.0	1.0	1.0
0.43706089949918503	0.22425410152093664	5.125289732597709	22.854831629999	11.180339887498949	20.8806130178211	16.76305461424021	21.72556098240043	202.5	9.988953270109787	0.5009168367420702	332.91639265080096	1.6440315686459306	225.0	0.0	0.0	0.0	-3.203426503814917e-16	0.0	0.0	0.0	0.0	0.0	0.0	0.0	0.0	0.0	0.0	0.0	0.0	1.0	0.0	1.0	0.0	0.0	0.0	0.0	1.0	0.0	-3.2034265038149176e-16	0.0	1.0	1.0	1.0	1.0	0.0	0.0	0.0	1.0	1.0
0.8496740319987036	0.3402237394575958	15.348011551744193	45.11152448154521	44.27188724235731	44.27188724235731	45.65084884205331	48.590122453025366	8866.166666666666	38.33009089584275	0.3632750791971672	5702.593906117753	0.6431859585447773	8954.0	0.0	0.0	0.0	-3.203426503814917e-16	0.0	0.0	0.0	0.0	0.0	0.0	0.0	0.0	0.0	0.0	0.0	0.0	1.0	0.0	1.0	0.0	0.0	0.0	0.0	1.0	0.0	-3.2034265038149176e-16	0.0	1.0	1.0	1.0	1.0	0.0	0.0	0.0	1.0	1.0
0.9193719033326386	0.33166986518030234	18.779749404238714	56.62181396561207	55.0	59.682493245507096	55.71355310873648	69.0941386804988	16793.875	52.05650487571135	0.37318156501464905	8498.283606592962	0.50603470649823	16919.0	0.0	0.0	0.0	-3.203426503814917e-16	0.0	0.0	0.0	0.0	0.0	0.0	0.0	0.0	0.0	0.0	0.0	0.0	1.0	0.0	1.0	0.0	0.0	0.0	0.0	1.0	0.0	-3.2034265038149176e-16	0.0	1.0	1.0	1.0	1.0	0.0	0.0	0.0	1.0	1.0
0.7509879169765555	0.5009705216452565	15.638770342251254	31.216947238514894	31.304951684997057	26.076809620810597	29.154759474226502	33.18132004607411	2465.375	23.44355018101934	0.37993123791899663	2322.9210362866797	0.9422181356940342	2518.0	0.0	0.0	0.0	-3.203426503814917e-16	0.0	0.0	0.0	0.0	0.0	0.0	0.0	0.0	0.0	0.0	0.0	0.0	1.0	0.0	1.0	0.0	0.0	0.0	0.0	1.0	0.0	-3.2034265038149176e-16	0.0	1.0	1.0	1.0	1.0	0.0	0.0	0.0	1.0	1.0
0.73210418293422	0.576583365532744	9.080285412995849	15.748434581712159	21.095023109728988	23.08679276123039	13.416407864998739	23.173260452512935	726.375	11.529494831937395	0.5547134388181955	704.4594985610765	0.9698289431231479	749.0	0.0	0.0	0.0	-3.203426503814917e-16	0.0	0.0	0.0	0.0	0.0	0.0	0.0	0.0	0.0	0.0	0.0	0.0	1.0	0.0	1.0	0.0	0.0	0.0	0.0	1.0	0.0	-3.2034265038149176e-16	0.0	1.0	1.0	1.0	1.0	0.0	0.0	0.0	1.0	1.0
0.7848324684876405	0.5656516943067051	34.82943909577669	61.57400295329377	59.033888572581766	77.42092740338364	59.93329625508679	77.44675590365293	18525.375	48.32527673249882	0.16979398474020505	19940.673806441886	1.0763978492441793	19210.0	0.0	0.0	0.0	-3.203426503814917e-16	0.0	0.0	0.0	0.0	0.0	0.0	0.0	0.0	0.0	0.0	0.0	0.0	1.0	0.0	1.0	0.0	0.0	0.0	0.0	1.0	0.0	-3.2034265038149176e-16	0.0	1.0	1.0	1.0	1.0	0.0	0.0	0.0	1.0	1.0
0.6763465913468111	0.5784813056759961	47.1975059333098	81.58864507843722	63.324560795950255	80.32434251209281	83.2586331859946	93.66963221877195	40871.458333333336	55.18220199140579	0.28510036144285694	20126.41604242413	0.49243205070590124	41179.0	0.0	0.0	0.0	-3.203426503814917e-16	0.0	0.0	0.0	0.0	0.0	0.0	0.0	0.0	0.0	0.0	0.0	0.0	1.0	0.0	1.0	0.0	0.0	0.0	0.0	1.0	0.0	-3.2034265038149176e-16	0.0	1.0	1.0	1.0	1.0	0.0	0.0	0.0	1.0	1.0
0.7418044529472448	0.5885759946086929	36.16519033777687	61.44523505723475	57.77542730261716	70.2922470831599	59.464274989274024	71.17583859709698	29746.375	45.580348977846896	0.2469487696946505	18800.37982337532	0.6320225514327483	30038.0	0.0	0.0	0.0	-3.203426503814917e-16	0.0	0.0	0.0	0.0	0.0	0.0	0.0	0.0	0.0	0.0	0.0	0.0	1.0	0.0	1.0	0.0	0.0	0.0	0.0	1.0	0.0	-3.2034265038149176e-16	0.0	1.0	1.0	1.0	1.0	0.0	0.0	0.0	1.0	1.0
0.7703909043891913	0.49756904403395097	20.499588656078426	41.19948558270772	41.78516483155236	52.009614495783374	41.10960958218893	52.478567053607705	8570.833333333334	31.739708958431653	0.46113525930178206	4392.089290279019	0.5124460037272555	8632.0	0.0	0.0	0.0	-3.203426503814917e-16	0.0	0.0	0.0	0.0	0.0	0.0	0.0	0.0	0.0	0.0	0.0	0.0	1.0	0.0	1.0	0.0	0.0	0.0	0.0	1.0	0.0	-3.2034265038149176e-16	0.0	1.0	1.0	1.0	1.0	0.0	0.0	0.0	1.0	1.0
0.7256612528004429	0.4640762790555544	34.56563360020002	74.48265546031537	91.40021881811882	68.15423684555495	54.08326913195984	92.05976319760984	23074.083333333332	54.0491770732362	0.25445642447629696	15403.53295241519	0.6675685759599778	23372.0	0.0	0.0	0.0	-3.203426503814917e-16	0.0	0.0	0.0	0.0	0.0	0.0	0.0	0.0	0.0	0.0	0.0	0.0	1.0	0.0	1.0	0.0	0.0	0.0	0.0	1.0	0.0	-3.2034265038149176e-16	0.0	1.0	1.0	1.0	1.0	0.0	0.0	0.0	1.0	1.0
0.6567718542830222	0.5894638539491254	49.491193043802404	83.95967405335395	89.1852005660132	62.289646009589745	64.19501538281614	95.13148795220224	18205.833333333332	55.14235081301941	0.1987816404134654	16836.36100646887	0.9247783772491712	18544.0	0.0	0.0	0.0	-3.203426503814917e-16	0.0	0.0	0.0	0.0	0.0	0.0	0.0	0.0	0.0	0.0	0.0	0.0	1.0	0.0	1.0	0.0	0.0	0.0	0.0	1.0	0.0	-3.2034265038149176e-16	0.0	1.0	1.0	1.0	1.0	0.0	0.0	0.0	1.0	1.0
0.545670073648356	0.4730429517628505	40.96575984929392	86.60050783259778	93.86160024205851	68.41052550594829	60.166435825965294	94.50396817065408	22986.458333333332	47.255305486998665	0.2615988882398597	14945.012128994944	0.6501659330146892	23108.0	0.0	0.0	0.0	-3.203426503814917e-16	0.0	0.0	0.0	0.0	0.0	0.0	0.0	0.0	0.0	0.0	0.0	0.0	1.0	0.0	1.0	0.0	0.0	0.0	0.0	1.0	0.0	-3.2034265038149176e-16	0.0	1.0	1.0	1.0	1.0	0.0	0.0	0.0	1.0	1.0
0.22540115102110453	0.1447502043383498	10.999350111659465	75.98849453745	83.40863264674707	26.68332812825267	18.867962264113206	84.13085046521282	2277.9583333333335	17.127894133102142	0.4580924799986814	1827.6574988401105	0.8023226202586865	2315.0	0.0	0.0	0.0	-3.203426503814917e-16	0.0	0.0	0.0	0.0	0.0	0.0	0.0	0.0	0.0	0.0	0.0	0.0	1.0	0.0	1.0	0.0	0.0	0.0	0.0	1.0	0.0	-3.2034265038149176e-16	0.0	1.0	1.0	1.0	1.0	0.0	0.0	0.0	1.0	1.0
0.9384859681220549	0.6158185152988618	40.46498781490735	65.70927442035315	58.137767414994535	72.18032973047436	63.150613615387776	74.3706931526122	9309.75	61.6672320189829	0.1947473240438215	10989.332270165936	1.1804111034309124	9838.0	0.0	0.0	0.0	-3.203426503814917e-16	0.0	0.0	0.0	0.0	0.0	0.0	0.0	0.0	0.0	0.0	0.0	0.0	1.0	0.0	1.0	0.0	0.0	0.0	0.0	1.0	0.0	-3.2034265038149176e-16	0.0	1.0	1.0	1.0	1.0	0.0	0.0	0.0	1.0	1.0
0.5411194885082417	0.4615993697534459	47.41944134156087	102.72856604394633	63.655321851358195	97.0051545022222	81.04319835741924	97.70363350459388	28079.083333333332	55.58842911288536	0.20632043197205718	21653.619610364898	0.7711654740758358	28559.0	0.0	0.0	0.0	-3.203426503814917e-16	0.0	0.0	0.0	0.0	0.0	0.0	0.0	0.0	0.0	0.0	0.0	0.0	1.0	0.0	1.0	0.0	0.0	0.0	0.0	1.0	0.0	-3.2034265038149176e-16	0.0	1.0	1.0	1.0	1.0	0.0	0.0	0.0	1.0	1.0
0.8116815208368697	0.6907711185828793	46.983175811850025	68.01554747719659	62.68173577685928	74.24957912338628	66.76076692189807	75.21303078589507	47901.583333333336	55.20696301684325	0.217363504764014	29344.7721883908	0.6126054745244844	48045.0	0.0	0.0	0.0	-3.203426503814917e-16	0.0	0.0	0.0	0.0	0.0	0.0	0.0	0.0	0.0	0.0	0.0	0.0	1.0	0.0	1.0	0.0	0.0	0.0	0.0	1.0	0.0	-3.2034265038149176e-16	0.0	1.0	1.0	1.0	1.0	0.0	0.0	0.0	1.0	1.0
0.7656414253731431	0.6194160258216431	32.65970201337622	52.7266015922881	58.137767414994535	63.8200595424354	58.463663928973865	65.62011886609167	34742.833333333336	40.36967039820129	0.37914631716153335	13580.65670964332	0.3908908804111155	34863.0	0.0	0.0	0.0	-3.203426503814917e-16	0.0	0.0	0.0	0.0	0.0	0.0	0.0	0.0	0.0	0.0	0.0	0.0	1.0	0.0	1.0	0.0	0.0	0.0	0.0	1.0	0.0	-3.2034265038149176e-16	0.0	1.0	1.0	1.0	1.0	0.0	0.0	0.0	1.0	1.0
0.8116760420337511	0.6239850745311939	37.96392944223619	60.84108577558344	54.405882034941776	66.57326790837296	62.76941930590086	69.80687645210892	20618.375	49.38325169536152	0.12860917121071164	28273.645453616544	1.3712838889396737	21666.0	0.0	0.0	0.0	-3.203426503814917e-16	0.0	0.0	0.0	0.0	0.0	0.0	0.0	0.0	0.0	0.0	0.0	0.0	1.0	0.0	1.0	0.0	0.0	0.0	0.0	1.0	0.0	-3.2034265038149176e-16	0.0	1.0	1.0	1.0	1.0	0.0	0.0	0.0	1.0	1.0
0.7602832829503178	0.5810575107537732	42.37900632121905	72.93427162871218	55.44366510251645	65.19202405202648	69.6419413859206	70.12132343303284	16772.333333333332	55.45070747346752	0.23712743253330043	13362.815805436876	0.7967177577421275	17022.0	0.0	0.0	0.0	-3.203426503814917e-16	0.0	0.0	0.0	0.0	0.0	0.0	0.0	0.0	0.0	0.0	0.0	0.0	1.0	0.0	1.0	0.0	0.0	0.0	0.0	1.0	0.0	-3.2034265038149176e-16	0.0	1.0	1.0	1.0	1.0	0.0	0.0	0.0	1.0	1.0
0.7014067624809953	0.6029650911150881	39.58401935798679	65.64894044658944	53.009433122794285	61.05735008989499	60.41522986797286	70.00714249274856	14791.0	46.046610778949955	0.16910212248402232	17231.910244367584	1.1650267219503472	15281.0	0.0	0.0	0.0	-3.203426503814917e-16	0.0	0.0	0.0	0.0	0.0	0.0	0.0	0.0	0.0	0.0	0.0	0.0	1.0	0.0	1.0	0.0	0.0	0.0	0.0	1.0	0.0	-3.2034265038149176e-16	0.0	1.0	1.0	1.0	1.0	0.0	0.0	0.0	1.0	1.0
0.8123203647453596	0.6382959615143031	25.972578950470012	40.69049550125975	40.792156108742276	49.040799340956916	49.678969393496885	49.98999899979995	21377.25	33.05371814725273	0.43203548504440653	8621.826181212567	0.4033178346706226	21473.0	0.0	0.0	0.0	-3.203426503814917e-16	0.0	0.0	0.0	0.0	0.0	0.0	0.0	0.0	0.0	0.0	0.0	0.0	1.0	0.0	1.0	0.0	0.0	0.0	0.0	1.0	0.0	-3.2034265038149176e-16	0.0	1.0	1.0	1.0	1.0	0.0	0.0	0.0	1.0	1.0
0.5772889125888142	0.0	0.0	5.4493536658973145	7.762090112550384	8.500002524432121	5.385164807134504	8.732127055612075	78.12502980232239	3.145851452097729	0.7892935170880876	111.9710419204957	1.4332287898489504	105.00004005432129	0.0	0.0	0.0	-3.203426503814917e-16	0.0	0.0	0.0	0.0	0.0	0.0	0.0	0.0	0.0	0.0	0.0	0.0	1.0	0.0	1.0	0.0	0.0	0.0	0.0	1.0	0.0	-3.203426503814917e-16	0.0	1.0	1.0	1.0	1.0	0.0	0.0	0.0	1.0	1.0
0.8207729967529995	0.592281093722025	38.18312694585239	64.4679145604686	69.42621983083913	61.29437168288782	67.26812023536856	69.68500556073738	9203.75	52.91352342821214	0.1691045170430315	12559.493486892265	1.3646061102151041	9563.0	0.0	0.0	0.0	-3.203426503814917e-16	0.0	0.0	0.0	0.0	0.0	0.0	0.0	0.0	0.0	0.0	0.0	0.0	1.0	0.0	1.0	0.0	0.0	0.0	0.0	1.0	0.0	-3.2034265038149176e-16	0.0	1.0	1.0	1.0	1.0	0.0	0.0	0.0	1.0	1.0
0.7578055864426462	0.6302902408327292	33.59451814292179	53.30007664173454	64.53681120105021	56.08029957123981	62.80127387243033	65.30696746902278	33820.041666666664	40.39109583692763	0.4797037442902721	10542.908605124505	0.3117355297499734	33859.0	0.0	0.0	0.0	-3.203426503814917e-16	0.0	0.0	0.0	0.0	0.0	0.0	0.0	0.0	0.0	0.0	0.0	0.0	1.0	0.0	1.0	0.0	0.0	0.0	0.0	1.0	0.0	-3.2034265038149176e-16	0.0	1.0	1.0	1.0	1.0	0.0	0.0	0.0	1.0	1.0
0.39624214829979776	0.20379796353240828	8.92433368923921	43.79010238647477	31.304951684997057	16.55294535724685	34.785054261852174	38.379682124790975	673.1666666666666	17.351484243884865	0.39195008620750715	947.6946495392738	1.4078157705460863	725.0	0.0	0.0	0.0	-3.203426503814917e-16	0.0	0.0	0.0	0.0	0.0	0.0	0.0	0.0	0.0	0.0	0.0	0.0	1.0	0.0	1.0	0.0	0.0	0.0	0.0	1.0	0.0	-3.2034265038149176e-16	0.0	1.0	1.0	1.0	1.0	0.0	0.0	0.0	1.0	1.0
0.7571096630542037	0.6231230385292054	33.22181113562902	53.31501016884956	53.075418038862395	56.938563381947034	56.08029957123981	62.56996084384263	30053.0	40.36530938466913	0.22164589165967075	21090.311436479577	0.7017705865131459	30384.0	0.0	0.0	0.0	-3.203426503814917e-16	0.0	0.0	0.0	0.0	0.0	0.0	0.0	0.0	0.0	0.0	0.0	0.0	1.0	0.0	1.0	0.0	0.0	0.0	0.0	1.0	0.0	-3.2034265038149176e-16	0.0	1.0	1.0	1.0	1.0	0.0	0.0	0.0	1.0	1.0
0.6666549399387093	0.48455740841940553	35.09555380406166	72.42806155526762	54.45181356024793	72.67048919609665	70.22819946431775	73.83088784512888	12211.75	48.284525026004076	0.22877685864662634	11209.613413652185	0.9179366932382488	12489.0	0.0	0.0	0.0	-3.203426503814917e-16	0.0	0.0	0.0	0.0	0.0	0.0	0.0	0.0	0.0	0.0	0.0	0.0	1.0	0.0	1.0	0.0	0.0	0.0	0.0	1.0	0.0	-3.2034265038149176e-16	0.0	1.0	1.0	1.0	1.0	0.0	0.0	0.0	1.0	1.0
0.8676627460532222	0.7056516813733197	38.706403595457466	54.85199655462896	51.86520991955976	53.150729063673246	51.22499389946279	58.762232769015846	10887.0	47.59303395709125	0.19512008634162184	12174.588572807983	1.1182684461107728	11235.0	0.0	0.0	0.0	-3.203426503814917e-16	0.0	0.0	0.0	0.0	0.0	0.0	0.0	0.0	0.0	0.0	0.0	0.0	1.0	0.0	1.0	0.0	0.0	0.0	0.0	1.0	0.0	-3.2034265038149176e-16	0.0	1.0	1.0	1.0	1.0	0.0	0.0	0.0	1.0	1.0
0.7780242367518615	0.5364713359215048	19.388124726784092	36.14009440687231	37.12142238654117	37.73592452822641	40.8166632639171	44.181444068749045	7587.708333333333	28.117869367047046	0.31907375205916455	5852.392757429688	0.771299119619519	7587.0	0.0	0.0	0.0	-3.203426503814917e-16	0.0	0.0	0.0	0.0	0.0	0.0	0.0	0.0	0.0	0.0	0.0	0.0	1.0	0.0	1.0	0.0	0.0	0.0	0.0	1.0	0.0	-3.2034265038149176e-16	0.0	1.0	1.0	1.0	1.0	0.0	0.0	0.0	1.0	1.0
0.8197555967212273	0.6074631617625093	32.28046459774539	53.139789586723275	57.62811813689564	56.302753041036986	54.120236510939236	63.48228099241551	7427.5	43.561639922304806	0.23266344486827023	7912.573260557542	1.0653077429225906	7752.0	0.0	0.0	0.0	-3.203426503814917e-16	0.0	0.0	0.0	0.0	0.0	0.0	0.0	0.0	0.0	0.0	0.0	0.0	1.0	0.0	1.0	0.0	0.0	0.0	0.0	1.0	0.0	-3.2034265038149176e-16	0.0	1.0	1.0	1.0	1.0	0.0	0.0	0.0	1.0	1.0
0.762882521202633	0.5393648648226318	34.99880313961081	64.88891921263732	52.55473337388365	62.80127387243033	61.09828148156051	65.06150935845248	17218.208333333332	49.502622287050734	0.2815131517970316	11454.53352236838	0.6652569942595681	17416.0	0.0	0.0	0.0	-3.203426503814917e-16	0.0	0.0	0.0	0.0	0.0	0.0	0.0	0.0	0.0	0.0	0.0	0.0	1.0	0.0	1.0	0.0	0.0	0.0	0.0	1.0	0.0	-3.2034265038149176e-16	0.0	1.0	1.0	1.0	1.0	0.0	0.0	0.0	1.0	1.0
0.8803412679680843	0.6824844849301694	35.966105002508144	52.698787733157225	57.0087712549569	53.0	49.76946855251722	65.99242380758567	27259.541666666668	46.39291761338856	0.3007086573099698	14566.3439074504	0.5343576236742938	27371.0	0.0	0.0	0.0	-3.203426503814917e-16	0.0	0.0	0.0	0.0	0.0	0.0	0.0	0.0	0.0	0.0	0.0	0.0	1.0	0.0	1.0	0.0	0.0	0.0	0.0	1.0	0.0	-3.2034265038149176e-16	0.0	1.0	1.0	1.0	1.0	0.0	0.0	0.0	1.0	1.0
0.7795176443982882	0.5225018030984817	22.90584064539075	43.838778181351906	50.44799302251776	43.382023926967726	41.6293165929973	51.24451190127583	15432.041666666666	34.17310110122651	0.49158497936063794	6097.7242138570755	0.3951339910537054	15506.0	0.0	0.0	0.0	-3.203426503814917e-16	0.0	0.0	0.0	0.0	0.0	0.0	0.0	0.0	0.0	0.0	0.0	0.0	1.0	0.0	1.0	0.0	0.0	0.0	0.0	1.0	0.0	-3.2034265038149176e-16	0.0	1.0	1.0	1.0	1.0	0.0	0.0	0.0	1.0	1.0
[truncated: 59 more columns]
